# Supplementary material for: 1,3-Thia­zole-4-carbo­nitrile
Source: IUCrdata. 2021 Dec 21;6(Pt 12):x211332. doi: 10.1107/S2414314621013328 (PMC9462305; doi:10.1107/S2414314621013328)
Supplement: Supplementary file 1 [file x-06-x211332-sup1.cif]

##############################################################################
#                                                                            #
# This CIF contains the data for a data article accepted for                 #
# publication in IUCrData. It conforms to the requirements of                #
# Notes for Authors for IUCrData, and has been                               #
# peer reviewed under the auspices of IUCrData.                              #
#                                                                            #
# Full details of the Crystallographic Information File format               #
# are given in the paper "The Crystallographic Information File (CIF):       #
# a New Standard Archive File for Crystallography" by S. R. Hall, F. H.      #
# Allen and I. D. Brown [Acta Cryst. (1991), A47, 655-685].                  #
#                                                                            #
# The current version of the core CIF dictionary is obtainable from          #
# ftp://ftp.iucr.org/pub/cif_core.dic.                                       #
#                                                                            #
# Software is freely available for graphical display of the structure(s)     #
# in this CIF. For information consult the CIF software page                 #
# http://www.iucr.org/resources/cif/software.                                #
#                                                                            #
# This file may be used for bona fide research purposes within the           #
# scientific community so long as proper attribution is given to the data    # 
# article from which it was obtained.                                        #
#                                                                            #
##############################################################################
data_I
_audit_creation_method     'SHELXL-2018/3'
_journal_date_recd_electronic     2021-10-20
_journal_date_accepted     2021-12-15
_journal_name_full     'IUCrData'
_journal_year     2021
_journal_volume     6
_journal_issue     12
_journal_page_first     0
_journal_page_last     0
_journal_paper_category     HO
_journal_paper_doi     10.1107/S2414314621013328
_journal_coeditor_code     HB4395
_publ_contact_author_name     'David Linke'
_publ_contact_author_address
;
Leibniz-Institut f\"ur Katalyse e. V.
Albert-Einstein-Str. 29a
18059 Rostock
Germany
;
_publ_contact_author_email     'david.linke@catalysis.de'
_publ_contact_author_fax     '+49(381)1281-5000'
_publ_contact_author_phone     '+49(381)1281-247'
_publ_section_title
;
1,3-Thiazole-4-carbonitrile
;
loop_
    _publ_author_name
    _publ_author_footnote
    _publ_author_address
    'Fait, Martin J. G.' .
;
Leibniz-Institut f\"ur Katalyse e. V.
Albert-Einstein-Str. 29a
18059 Rostock
Germany
;
    'Spannenberg, Anke' .
;
Leibniz-Institut f\"ur Katalyse e. V.
Albert-Einstein-Str. 29a
18059 Rostock
Germany
;
    'Kondratenko, Evgenii V.' .
;
Leibniz-Institut f\"ur Katalyse e. V.
Albert-Einstein-Str. 29a
18059 Rostock
Germany
;
    'Linke, David' .
;
Leibniz-Institut f\"ur Katalyse e. V.
Albert-Einstein-Str. 29a
18059 Rostock
Germany
;
_publ_section_synopsis
;
The title compound, C~4~H~2~N~2~S, is a 1,3-thiazole substituted in
the 4-position by a nitrile group.
;
_chemical_name_systematic
;
1,3-Thiazole-4-carbonitrile
;
_chemical_name_common     ?
_chemical_formula_moiety     'C4 H2 N2 S'
_chemical_formula_sum     'C4 H2 N2 S'
_chemical_formula_iupac     'C4 H2 N2 S'
_chemical_formula_weight     110.14
_chemical_melting_point     ?
_space_group_crystal_system     monoclinic
_space_group_name_H-M_alt     'P 21/n'
_space_group_name_Hall     '-P 2yn'
loop_
    _space_group_symop_operation_xyz
    'x, y, z'
    '-x+1/2, y+1/2, -z+1/2'
    '-x, -y, -z'
    'x-1/2, -y-1/2, z-1/2'
_cell_length_a     3.7924(3)
_cell_length_b     19.8932(18)
_cell_length_c     6.3155(5)
_cell_angle_alpha     90
_cell_angle_beta     91.084(6)
_cell_angle_gamma     90
_cell_volume     476.37(7)
_cell_formula_units_Z     4
_cell_measurement_reflns_used     2588
_cell_measurement_theta_min     4.45
_cell_measurement_theta_max     66.68
_cell_measurement_temperature     150(2)
_exptl_crystal_description     plate
_exptl_crystal_colour     colourless
_exptl_crystal_size_max     0.24
_exptl_crystal_size_mid     0.18
_exptl_crystal_size_min     0.08
_exptl_crystal_density_diffrn     1.536
_exptl_crystal_density_meas     ?
_exptl_crystal_density_method     ?
_exptl_crystal_F_000     224
_exptl_absorpt_coefficient_mu     4.767
_exptl_absorpt_correction_type     multi-scan
_exptl_absorpt_process_details     '(SADABS; Bruker, 2014)'
_exptl_absorpt_correction_T_min     0.40
_exptl_absorpt_correction_T_max     0.71
_diffrn_ambient_temperature     150(2)
_diffrn_radiation_type     CuK\a
_diffrn_radiation_wavelength     1.54178
_diffrn_radiation_source     microfocus
_diffrn_radiation_monochromator     multilayer
_diffrn_measurement_device_type     'Bruker APEXII CCD'
_diffrn_measurement_method     '\f and \w scans'
_diffrn_detector_area_resol_mean     8.3333
_diffrn_reflns_number     4709
_diffrn_reflns_av_R_equivalents     0.0401
_diffrn_reflns_av_unetI/netI     0.0329
_diffrn_reflns_theta_min     4.445
_diffrn_reflns_theta_max     66.676
_diffrn_reflns_theta_full     66.676
_diffrn_measured_fraction_theta_max     1.000
_diffrn_measured_fraction_theta_full     1.000
_diffrn_reflns_limit_h_min     -4
_diffrn_reflns_limit_h_max     4
_diffrn_reflns_limit_k_min     -23
_diffrn_reflns_limit_k_max     23
_diffrn_reflns_limit_l_min     -7
_diffrn_reflns_limit_l_max     7
_refine_special_details     ?
_reflns_number_total     854
_reflns_number_gt     783
_reflns_threshold_expression     'I > 2\s(I)'
_refine_ls_structure_factor_coef     Fsqd
_refine_ls_matrix_type     full
_refine_ls_R_factor_all     0.0406
_refine_ls_R_factor_gt     0.0379
_refine_ls_wR_factor_gt     0.0948
_refine_ls_wR_factor_ref     0.0970
_refine_ls_goodness_of_fit_ref     1.092
_refine_ls_restrained_S_all     1.092
_refine_ls_number_reflns     854
_refine_ls_number_parameters     64
_refine_ls_number_restraints     0
_refine_ls_hydrogen_treatment     constr
_refine_ls_weighting_scheme     calc
_refine_ls_weighting_details
              'w=1/[\s^2^(Fo^2^)+(0.0638P)^2^+0.0618P] where P=(Fo^2^+2Fc^2^)/3'
_atom_sites_solution_hydrogens     geom
_atom_sites_solution_primary     direct
_atom_sites_solution_secondary     ?
_refine_ls_shift/su_max     0.000
_refine_ls_shift/su_mean     0.000
_refine_diff_density_max     0.318
_refine_diff_density_min     -0.231
_refine_ls_extinction_method     none
_refine_ls_extinction_coef     .
loop_
    _atom_type_symbol
    _atom_type_description
    _atom_type_scat_dispersion_real
    _atom_type_scat_dispersion_imag
    _atom_type_scat_source
    'C' 'C' 0.0181 0.0091
                         'International Tables Vol C Tables 4.2.6.8 and 6.1.1.4'
    'H' 'H' 0.0000 0.0000
                         'International Tables Vol C Tables 4.2.6.8 and 6.1.1.4'
    'N' 'N' 0.0311 0.0180
                         'International Tables Vol C Tables 4.2.6.8 and 6.1.1.4'
    'S' 'S' 0.3331 0.5567
                         'International Tables Vol C Tables 4.2.6.8 and 6.1.1.4'
_computing_data_collection     'APEX2 (Bruker, 2014)'
_computing_cell_refinement     'SAINT (Bruker, 2013)'
_computing_data_reduction     'SAINT (Bruker, 2013)'
_computing_structure_solution     'SHELXS97 (Sheldrick, 2008)'
_computing_structure_refinement     '<i>SHELXL2018/3</i> (Sheldrick, 2015)'
_computing_molecular_graphics
             'XP in SHELXTL (Sheldrick, 2015) and Mercury (Macrae et al., 2020)'
_computing_publication_material     'publCIF (Westrip, 2010)'
loop_
    _atom_site_type_symbol
    _atom_site_label
    _atom_site_fract_x
    _atom_site_fract_y
    _atom_site_fract_z
    _atom_site_U_iso_or_equiv
    _atom_site_adp_type
    _atom_site_calc_flag
    _atom_site_occupancy
    _atom_site_disorder_assembly
    _atom_site_disorder_group
    C C1 0.8382(4) 0.61784(9) 0.5796(3) 0.0306(4) Uani d 1 . .
    C C2 0.8897(5) 0.59416(9) 0.7795(3) 0.0360(4) Uani d 1 . .
    H H2 0.838664 0.549800 0.825466 0.043 Uiso calc 1 . .
    C C3 1.0479(5) 0.70963(10) 0.7216(3) 0.0388(5) Uani d 1 . .
    H H3 1.124522 0.755015 0.731394 0.047 Uiso calc 1 . .
    C C4 0.6933(5) 0.57919(9) 0.4057(3) 0.0350(4) Uani d 1 . .
    N N1 0.9271(4) 0.68396(9) 0.5450(3) 0.0400(4) Uani d 1 . .
    N N2 0.5794(5) 0.54939(9) 0.2660(3) 0.0450(4) Uani d 1 . .
    S S1 1.06029(11) 0.65664(2) 0.93452(7) 0.0367(2) Uani d 1 . .
loop_
    _atom_site_aniso_label
    _atom_site_aniso_U_11
    _atom_site_aniso_U_22
    _atom_site_aniso_U_33
    _atom_site_aniso_U_12
    _atom_site_aniso_U_13
    _atom_site_aniso_U_23
    C1 0.0280(7) 0.0334(9) 0.0306(9) 0.0004(7) 0.0030(6) 0.0000(6)
    C2 0.0424(10) 0.0352(9) 0.0304(9) 0.0020(7) 0.0011(7) 0.0000(7)
    C3 0.0400(9) 0.0378(9) 0.0383(11) -0.0060(7) -0.0022(8) 0.0015(7)
    C4 0.0381(9) 0.0364(9) 0.0305(9) -0.0020(7) 0.0040(7) 0.0031(7)
    N1 0.0480(10) 0.0372(10) 0.0346(9) -0.0069(6) -0.0029(7) 0.0049(6)
    N2 0.0559(10) 0.0455(9) 0.0336(9) -0.0102(8) 0.0000(7) -0.0022(7)
    S1 0.0380(3) 0.0426(3) 0.0294(3) 0.00213(16) -0.0020(2) -0.00236(15)
_geom_special_details
;
 All esds (except the esd in the dihedral angle between two l.s. planes)
 are estimated using the full covariance matrix.  The cell esds are taken
 into account individually in the estimation of esds in distances, angles
 and torsion angles; correlations between esds in cell parameters are only
 used when they are defined by crystal symmetry.  An approximate (isotropic)
 treatment of cell esds is used for estimating esds involving l.s. planes.
;
loop_
    _geom_bond_atom_site_label_1
    _geom_bond_atom_site_label_2
    _geom_bond_site_symmetry_2
    _geom_bond_distance
    _geom_bond_publ_flag
    C1 C2 . 1.358(3) ?
    C1 N1 . 1.376(3) ?
    C1 C4 . 1.441(3) ?
    C2 S1 . 1.7024(19) ?
    C2 H2 . 0.9500 ?
    C3 N1 . 1.302(3) ?
    C3 S1 . 1.7089(19) ?
    C3 H3 . 0.9500 ?
    C4 N2 . 1.141(3) ?
loop_
    _geom_angle_atom_site_label_1
    _geom_angle_atom_site_label_2
    _geom_angle_atom_site_label_3
    _geom_angle_site_symmetry_1
    _geom_angle_site_symmetry_3
    _geom_angle
    _geom_angle_publ_flag
    C2 C1 N1 . . 116.58(16) ?
    C2 C1 C4 . . 124.71(17) ?
    N1 C1 C4 . . 118.70(16) ?
    C1 C2 S1 . . 109.13(14) ?
    C1 C2 H2 . . 125.4 ?
    S1 C2 H2 . . 125.4 ?
    N1 C3 S1 . . 115.85(15) ?
    N1 C3 H3 . . 122.1 ?
    S1 C3 H3 . . 122.1 ?
    N2 C4 C1 . . 178.96(19) ?
    C3 N1 C1 . . 108.81(16) ?
    C2 S1 C3 . . 89.62(9) ?
loop_
    _geom_torsion_atom_site_label_1
    _geom_torsion_atom_site_label_2
    _geom_torsion_atom_site_label_3
    _geom_torsion_atom_site_label_4
    _geom_torsion_site_symmetry_1
    _geom_torsion_site_symmetry_2
    _geom_torsion_site_symmetry_3
    _geom_torsion_site_symmetry_4
    _geom_torsion
    _geom_torsion_publ_flag
    N1 C1 C2 S1 . . . . -0.4(2) ?
    C4 C1 C2 S1 . . . . -179.26(14) ?
    S1 C3 N1 C1 . . . . -0.1(2) ?
    C2 C1 N1 C3 . . . . 0.3(2) ?
    C4 C1 N1 C3 . . . . 179.24(16) ?
    C1 C2 S1 C3 . . . . 0.28(15) ?
    N1 C3 S1 C2 . . . . -0.12(16) ?
loop_
    _geom_hbond_atom_site_label_D
    _geom_hbond_atom_site_label_H
    _geom_hbond_atom_site_label_A
    _geom_hbond_site_symmetry_A
    _geom_hbond_distance_DH
    _geom_hbond_distance_HA
    _geom_hbond_distance_DA
    _geom_hbond_angle_DHA
    _geom_hbond_publ_flag
    C2 H2 N2 3_666 0.95 2.59 3.374(2) 140 yes
    C3 H3 N1 4_676 0.95 2.57 3.257(2) 129 yes
_shelx_space_group_comment
;
The symmetry employed for this shelxl refinement is uniquely defined
by the following loop, which should always be used as a source of
symmetry information in preference to the above space-group names.
They are only intended as comments.
;
_shelx_hkl_file
;
   1   0   0   -0.18    0.13
  -1   0   0   -0.30    0.21
   2   0   0  143.04    8.01
  -2   0   0  146.61    8.23
  -2   0   0  133.52    7.95
  -3   0   0   -0.02    0.12
  -3   0   0    0.00    0.13
   3   0   0   -0.03    0.26
   4   0   0    2.76    0.31
  -4   0   0    2.78    0.26
  -4   0   0    3.12    0.38
  -4   0   0    2.41    0.28
   0  -1   0   -0.08    0.04
   0   1   0   -0.03    0.05
  -1  -1   0  138.76    7.97
   1  -1   0  141.51    7.93
  -1   1   0  143.21    7.97
   1   1   0  139.47    7.94
  -1   1   0  136.05    7.97
  -1   1   0  140.79    8.18
   2  -1   0   15.18    0.97
  -2  -1   0   12.71    0.92
  -2  -1   0   12.82    1.19
   2   1   0   14.63    0.98
  -2   1   0   13.50    0.92
  -2   1   0   14.30    1.21
  -3  -1   0    1.07    0.18
  -3  -1   0    1.33    0.18
   3  -1   0    1.20    0.36
   3   1   0    1.24    0.20
  -3   1   0    1.23    0.18
   3   1   0    0.67    0.34
  -3   1   0    1.15    0.19
  -4  -1   0   16.30    1.04
  -4  -1   0   16.12    0.94
  -4  -1   0   14.82    0.92
   4  -1   0   16.40    0.99
  -4   1   0   15.99    0.96
  -4   1   0   15.94    0.95
  -4   1   0   14.69    0.94
  -4   1   0   14.17    1.04
   4   1   0   15.81    0.99
   0   2   0   43.95    2.58
   1  -2   0  126.36    7.19
  -1  -2   0  125.94    7.23
  -1   2   0  126.97    7.26
  -1   2   0  125.77    7.35
   1   2   0  127.64    7.20
  -2  -2   0   44.26    2.74
  -2  -2   0   50.69    3.06
   2  -2   0   47.40    2.77
   2   2   0   47.78    2.79
  -2   2   0   46.77    2.74
  -2   2   0   43.95    3.07
  -3  -2   0   10.46    0.67
   3  -2   0   10.53    0.87
   3   2   0   10.48    0.69
  -3   2   0   11.40    0.69
   3   2   0    9.85    0.89
  -3   2   0   10.47    0.67
  -4  -2   0    0.61    0.25
  -4  -2   0    0.47    0.13
  -4  -2   0    0.49    0.16
   4  -2   0    0.89    0.24
   4   2   0    0.75    0.21
  -4   2   0    0.80    0.17
  -4   2   0    0.75    0.19
  -4   2   0    1.22    0.30
  -4   2   0    0.84    0.17
   0   3   0   -0.12    0.13
  -1  -3   0  988.98   54.97
   1  -3   0 1000.00   54.94
  -1  -3   0  992.28   54.97
   1   3   0  953.21   54.94
   1   3   0  985.21   54.87
  -1   3   0  984.17   55.01
  -2  -3   0    0.03    0.33
   2  -3   0    0.18    0.18
  -2  -3   0    0.14    0.20
   2   3   0    0.06    0.21
  -2   3   0    0.02    0.41
  -2   3   0   -0.02    0.19
   3  -3   0    6.80    0.92
  -3  -3   0    5.71    0.41
  -3  -3   0    7.17    1.11
  -3   3   0    6.13    0.43
  -3   3   0    6.16    0.44
   3   3   0    5.34    0.44
   3   3   0    5.07    0.68
  -4  -3   0    0.28    0.15
  -4  -3   0    0.36    0.22
  -4  -3   0    0.44    0.12
  -4  -3   0    0.37    0.24
   4  -3   0    0.37    0.21
  -4   3   0    0.25    0.15
  -4   3   0    0.23    0.25
  -4   3   0    0.34    0.17
  -4   3   0    0.50    0.17
   4   3   0    0.16    0.19
   0   4   0  508.93   28.69
   0   4   0  515.84   28.70
  -1  -4   0  195.90   10.83
   1  -4   0  193.28   10.79
  -1  -4   0  179.24   10.68
  -1   4   0  195.30   10.89
   1   4   0  186.38   10.80
   1   4   0  193.37   10.72
  -2  -4   0    3.66    0.42
   2  -4   0    3.63    0.43
  -2  -4   0    3.59    0.67
   2   4   0    4.52    0.50
  -2   4   0    4.01    0.42
  -2   4   0    3.58    0.70
  -3  -4   0   27.63    1.65
  -3  -4   0   26.01    1.62
  -3  -4   0   31.28    2.43
   3   4   0   25.48    1.63
   3   4   0   29.55    1.91
  -3   4   0   32.13    1.87
  -3   4   0   28.48    1.64
  -3   4   0   27.98    1.64
  -4  -4   0    0.63    0.23
  -4  -4   0    1.17    0.15
  -4  -4   0    1.19    0.27
   4  -4   0    1.57    0.26
  -4  -4   0    1.24    0.18
  -4   4   0    1.29    0.20
  -4   4   0    1.09    0.22
   4   4   0    1.19    0.22
  -4   4   0    1.25    0.28
  -4   4   0    1.14    0.19
   0   5   0   -0.12    0.17
   0   5   0   -0.09    0.17
   1  -5   0   55.70    3.25
  -1  -5   0   54.31    3.26
   1  -5   0   56.70    3.38
  -1  -5   0   58.41    3.43
  -1   5   0   60.19    3.50
  -1   5   0   55.98    3.25
   1   5   0   56.45    3.41
   1   5   0   56.95    3.29
  -2  -5   0    0.75    0.44
  -2  -5   0    0.67    0.25
   2  -5   0    0.05    0.20
   2   5   0    0.36    0.24
  -2   5   0    0.31    0.21
  -2   5   0    0.12    0.42
  -3  -5   0    7.18    0.47
  -3  -5   0    8.50    1.28
  -3  -5   0    6.58    0.49
  -3  -5   0    6.98    0.48
  -3   5   0    7.93    0.53
  -3   5   0    8.53    0.61
   3   5   0    8.04    0.80
  -3   5   0    7.25    0.52
   3   5   0    7.59    0.52
  -3   5   0    7.36    0.47
  -4  -5   0   12.01    0.90
  -4  -5   0   14.52    0.91
  -4  -5   0   14.84    0.84
   4  -5   0   13.35    0.89
   4   5   0   13.56    0.86
  -4   5   0   13.72    0.91
  -4   5   0   13.89    0.87
  -4   5   0   13.63    0.86
  -4   5   0   15.49    0.87
   0  -6   0   28.21    1.89
   0   6   0   28.74    1.92
   0   6   0   31.39    1.92
   0   6   0   30.69    1.89
  -1  -6   0    1.00    0.23
   1  -6   0    1.29    0.21
  -1  -6   0    0.98    0.33
  -1   6   0    1.52    0.42
   1   6   0    1.03    0.23
  -1   6   0    1.08    0.24
  -2  -6   0   93.39    5.52
  -2  -6   0  108.40    5.95
   2  -6   0   93.87    5.52
  -2   6   0   94.04    5.95
  -2   6   0   92.12    5.50
   2   6   0   97.44    5.60
  -3  -6   0    6.65    0.82
  -3  -6   0    5.13    0.40
  -3  -6   0    6.22    0.48
  -3  -6   0    6.55    0.41
  -3   6   0    6.03    0.41
   3   6   0    7.50    0.85
  -3   6   0    6.37    0.41
   3   6   0    5.91    0.46
  -3   6   0    6.41    0.46
  -3   6   0    5.49    0.52
  -3   6   0    6.06    0.46
  -4  -6   0    0.41    0.22
  -4  -6   0    0.84    0.21
   4  -6   0    0.66    0.22
  -4  -6   0    0.74    0.16
  -4   6   0    0.50    0.17
   4   6   0    0.57    0.18
  -4   6   0    0.73    0.17
  -4   6   0    0.69    0.19
   4   6   0    0.45    0.13
   0  -7   0    0.07    0.25
   0   7   0   -0.02    0.24
   0   7   0   -0.06    0.22
  -1  -7   0   70.51    4.22
   1  -7   0   65.73    3.97
  -1  -7   0   64.58    4.00
  -1   7   0   68.23    3.99
  -1   7   0   74.40    4.29
  -1   7   0   75.60    4.32
  -2  -7   0   51.65    3.40
  -2  -7   0   49.71    2.99
   2   7   0   51.66    3.06
  -2   7   0   47.54    3.42
  -2   7   0   49.42    2.97
  -3  -7   0   -0.05    0.16
  -3  -7   0    0.08    0.26
  -3  -7   0    0.16    0.11
  -3  -7   0   -0.03    0.37
  -3  -7   0    0.06    0.11
   3   7   0   -0.14    0.36
  -3   7   0    0.16    0.11
   3   7   0    0.05    0.17
  -3   7   0   -0.06    0.18
  -3   7   0    0.16    0.15
  -3   7   0    0.09    0.11
  -3   7   0    0.22    0.16
  -4  -7   0    3.23    0.43
  -4  -7   0    3.04    0.27
  -4  -7   0    2.91    0.37
   4  -7   0    3.41    0.32
  -4   7   0    3.22    0.31
  -4   7   0    3.07    0.30
  -4   7   0    2.85    0.27
   4   7   0    2.88    0.32
   0  -8   0  133.61    7.69
   0   8   0  131.57    7.68
   0   8   0  134.00    7.76
   0   8   0  132.54    7.78
  -1  -8   0   66.43    3.87
   1  -8   0   60.58    3.82
  -1  -8   0   62.78    4.08
  -1   8   0   70.57    4.16
  -1   8   0   73.85    4.22
  -2  -8   0   12.98    1.39
  -2  -8   0   12.95    0.99
   2   8   0   14.66    1.05
  -2   8   0   10.88    1.42
  -2   8   0   12.57    0.96
  -3  -8   0   14.85    0.92
  -3  -8   0   15.31    0.91
  -3  -8   0   14.66    0.98
  -3  -8   0   17.32    1.25
  -3   8   0   16.19    0.92
  -3   8   0   15.93    0.92
   3   8   0   15.79    1.30
  -3   8   0   14.66    1.03
  -3   8   0   14.93    0.95
   3   8   0   15.12    0.99
  -3   8   0   16.74    0.97
  -4  -8   0   -0.05    0.18
   4  -8   0    0.27    0.17
  -4  -8   0    0.10    0.11
   4   8   0    0.14    0.12
  -4   8   0    0.11    0.13
  -4   8   0    0.47    0.15
  -4   8   0    0.10    0.15
   0  -9   0   -0.03    0.28
   0   9   0    0.40    0.31
   0   9   0   -0.02    0.30
  -1  -9   0    4.33    0.67
   1  -9   0    5.44    0.77
   1  -9   0    4.10    0.63
  -1  -9   0    4.13    0.50
  -1   9   0    3.34    0.69
  -1   9   0    6.04    0.80
  -2  -9   0   20.62    1.34
  -2  -9   0   18.50    1.77
  -2   9   0   16.32    1.72
  -2   9   0   17.30    1.28
   2   9   0   19.57    1.38
  -3  -9   0    9.91    0.61
  -3  -9   0    8.84    1.03
  -3  -9   0    9.45    0.67
  -3  -9   0    8.80    0.65
  -3   9   0    9.39    0.61
  -3   9   0   10.42    0.74
  -3   9   0   10.90    0.62
  -3   9   0   10.42    0.67
  -3   9   0    9.88    0.65
  -4  -9   0   11.76    0.75
   4  -9   0   10.90    0.71
  -4   9   0   13.16    0.70
  -4   9   0    9.81    0.70
  -4   9   0   10.79    0.69
   0 -10   0   20.31    1.59
   0  10   0   21.18    1.61
   0  10   0   23.45    1.70
   1 -10   0    0.28    0.50
  -1 -10   0    0.94    0.44
  -1 -10   0    0.51    0.29
  -1  10   0    0.86    0.50
  -1  10   0    0.94    0.43
  -2 -10   0   21.38    2.00
  -2 -10   0   25.05    1.57
  -2  10   0   21.16    1.98
   2  10   0   21.00    1.57
  -3 -10   0    0.57    0.14
  -3 -10   0    0.72    0.20
  -3 -10   0    0.86    0.24
  -3  10   0    0.74    0.14
  -3  10   0    0.64    0.14
  -3  10   0    0.89    0.26
  -3  10   0    0.63    0.19
  -3  10   0    0.49    0.19
   3  10   0    0.71    0.16
  -4 -10   0    0.92    0.19
   4 -10   0    1.13    0.22
   4  10   0    0.84    0.12
  -4  10   0    0.70    0.15
  -4  10   0    0.83    0.15
  -4  10   0    0.82    0.14
   0 -11   0    0.00    0.35
   0  11   0    0.03    0.35
  -1 -11   0   15.91    1.50
  -1 -11   0   17.29    1.25
  -1  11   0   20.06    1.68
  -1  11   0   18.69    1.58
  -2 -11   0   52.19    3.87
  -2 -11   0   63.61    3.45
  -2  11   0   54.93    3.94
   2  11   0   53.81    3.46
  -2  11   0   53.74    4.06
  -3 -11   0   -0.13    0.14
  -3 -11   0   -0.18    0.18
  -3  11   0   -0.03    0.11
  -3  11   0    0.24    0.17
  -3  11   0    0.08    0.12
   3  11   0    0.08    0.14
  -3  11   0   -0.06    0.19
  -4  11   0    2.22    0.23
   0  12   0   24.63    1.96
  -1 -12   0   17.96    1.29
  -1 -12   0   17.08    1.58
  -1  12   0   18.68    1.71
  -1  12   0   19.00    1.63
  -2 -12   0    1.63    0.82
  -2 -12   0    2.06    0.48
  -2  12   0    1.51    0.73
  -2  12   0    2.05    0.80
  -2  12   0    2.35    0.26
   2  12   0    2.04    0.47
  -3 -12   0   19.49    1.10
  -3 -12   0   17.66    1.12
  -3  12   0   18.99    1.09
  -3  12   0   16.64    1.04
   3  12   0   18.65    1.06
  -3  12   0   18.01    1.14
  -3  12   0   15.52    1.04
   0  13   0   -0.27    0.42
  -1 -13   0   22.20    1.48
  -1  13   0   19.71    1.82
  -1  13   0   20.77    1.92
   1  13   0   20.82    1.48
  -2 -13   0    4.58    0.39
  -2 -13   0    4.17    0.66
  -2  13   0    5.79    0.41
  -2  13   0    4.09    0.34
  -2  13   0    4.64    0.35
   2  13   0    5.55    0.37
   2  13   0    4.41    0.68
  -2  13   0    4.20    1.06
  -3 -13   0   13.37    0.84
  -3 -13   0   13.26    0.86
  -3  13   0   13.32    0.79
   3  13   0   13.62    0.81
  -3  13   0   12.95    0.80
  -3  13   0   13.74    0.84
  -3  13   0   12.78    0.88
   0  14   0    0.04    0.49
  -1 -14   0    9.70    0.88
  -1  14   0    8.44    1.25
  -1  14   0    8.36    1.20
   1  14   0    8.78    0.84
  -2 -14   0    1.04    0.20
  -2 -14   0    1.21    0.21
  -2 -14   0    1.21    0.47
  -2  14   0    1.08    0.16
  -2  14   0    1.00    0.15
   2  14   0    1.02    0.17
   2  14   0    0.63    0.37
  -2  14   0    0.33    0.68
  -2  14   0    0.94    0.20
  -3 -14   0   14.46    0.94
  -3 -14   0   15.33    0.93
  -3  14   0   15.45    0.89
   3  14   0   15.70    0.89
  -3  14   0   15.87    0.88
  -3  14   0   13.44    0.96
  -3  14   0   15.22    0.92
   0  15   0    0.26    0.55
  -1 -15   0   14.87    1.11
  -1  15   0   12.73    1.52
   1  15   0   10.71    1.20
  -2 -15   0   23.35    1.47
  -2 -15   0   24.83    1.45
  -2  15   0   24.89    1.46
  -2  15   0   24.29    1.43
   2  15   0   25.45    1.43
  -2  15   0   25.08    1.43
  -3 -15   0    0.30    0.14
  -3  15   0    0.08    0.16
  -3  15   0    0.24    0.10
  -3  15   0    0.13    0.09
   3  15   0    0.24    0.11
  -3  15   0    0.06    0.13
   0  16   0   24.49    2.14
  -1 -16   0    0.59    0.15
  -1 -16   0    0.28    0.41
   1  16   0    0.63    0.13
  -1  16   0    0.58    0.14
  -1  16   0    1.32    0.72
  -1  16   0    0.43    0.12
  -2 -16   0   14.57    0.92
  -2 -16   0   14.13    0.90
   2  16   0   14.58    0.88
  -2  16   0   14.88    0.87
  -2  16   0   14.65    0.91
  -2  16   0   15.16    0.88
  -3 -16   0    3.42    0.29
  -3  16   0    3.60    0.25
  -3  16   0    2.80    0.27
   3  16   0    3.41    0.25
  -3  16   0    3.40    0.24
   0 -17   0    0.24    0.38
   0 -17   0    0.03    0.11
   0  17   0   -0.13    0.09
   0  17   0    0.38    0.63
   0  17   0   -0.04    0.10
  -1 -17   0   10.84    0.69
  -1 -17   0   11.04    1.01
   1  17   0   11.28    0.66
  -1  17   0   10.68    0.66
  -1  17   0    8.29    1.29
  -1  17   0   11.06    0.66
  -2 -17   0    9.51    0.64
  -2 -17   0    9.26    0.63
  -2  17   0   10.34    0.61
   2  17   0   10.33    0.61
  -2  17   0    9.99    0.60
  -2  17   0    9.28    0.64
  -3 -17   0    4.93    0.34
   3  17   0    5.07    0.32
  -3  17   0    4.43    0.33
   0 -18   0    5.64    0.37
   0 -18   0    4.68    0.61
   0  18   0    4.32    0.33
   0  18   0    2.86    0.91
   0  18   0    4.92    0.33
  -1 -18   0    6.00    0.44
  -1  18   0    6.61    0.42
  -1  18   0    6.19    0.40
  -1  18   0    3.30    0.92
   1  18   0    6.60    0.41
  -2 -18   0    4.30    0.33
  -2 -18   0    3.61    0.32
  -2  18   0    4.33    0.30
  -2  18   0    3.91    0.29
   2  18   0    3.80    0.29
  -2  18   0    3.76    0.33
   0 -19   0    0.05    0.11
   0  19   0    0.02    0.10
   0  19   0    0.11    0.10
  -1 -19   0   15.14    0.89
   1  19   0   12.43    0.86
  -1  19   0   14.75    0.86
   1  19   0   15.78    0.86
  -1  19   0   15.10    0.86
  -2 -19   0    0.39    0.13
  -2 -19   0    0.61    0.15
  -2  19   0    0.59    0.14
  -2  19   0    0.58    0.11
   2  19   0    0.52    0.12
  -2  19   0    0.63    0.11
   0 -20   0    9.36    0.61
   0  20   0   10.04    0.60
   0  20   0    9.98    0.60
  -1 -20   0    4.72    0.37
   1  20   0    5.17    0.34
  -1  20   0    4.69    0.33
  -1  20   0    5.25    0.34
   1  20   0    4.78    0.34
  -2 -20   0    7.84    0.52
  -2 -20   0    8.91    0.53
   2  20   0    8.32    0.50
  -2  20   0    8.43    0.49
  -2  20   0    7.68    0.52
  -2  20   0    8.32    0.50
   0 -21   0   -0.01    0.10
   0  21   0    0.10    0.09
   0  21   0   -0.03    0.10
  -1 -21   0    1.78    0.19
  -1  21   0    1.78    0.18
  -1  21   0    1.52    0.15
   1  21   0    1.49    0.16
   1  21   0    1.53    0.16
  -2 -21   0    4.55    0.31
   2  21   0    4.77    0.30
  -2  21   0    4.61    0.29
  -2  21   0    4.73    0.29
   0 -22   0    4.16    0.39
   0  22   0    5.22    0.34
   0  22   0    5.86    0.35
  -1 -22   0    0.61    0.13
  -1  22   0    0.70    0.10
  -1  22   0    0.54    0.10
   1  22   0    0.76    0.11
   1  22   0    0.82    0.12
   0  23   0    0.19    0.07
   0  23   0    0.02    0.08
  -1 -23   0    3.81    0.29
   1  23   0    4.48    0.28
  -1  23   0    3.94    0.26
  -1  23   0    4.28    0.27
   1  23   0    4.01    0.27
  -4   0   1   -0.04    0.12
  -4   0   1    0.01    0.15
   4   0  -1   -0.19    0.18
   3   0  -1    0.39    0.32
  -3   0   1    1.17    0.18
   3   0  -1    0.83    0.19
  -2   0   1    0.03    0.31
   2   0  -1    0.44    0.21
  -2   0   1    0.63    0.45
   1   0  -1   14.79    1.00
  -1   0   1   16.44    1.10
  -1   0   1   17.00    1.15
   1   0  -1   15.62    1.10
  -1   0   1   16.29    1.12
   0   0   1   -0.06    0.06
   0   0  -1   -0.04    0.06
  -1   0  -1  119.41    6.76
   2   0   1    0.07    0.18
  -2   0  -1    0.07    0.20
  -3   0  -1   30.73    1.78
  -3   0  -1   29.18    1.91
  -3   0  -1   28.39    1.71
  -3   0  -1   29.13    1.70
   4   0   1    0.31    0.19
  -4   0  -1    0.19    0.14
  -4   0  -1   -0.01    0.14
  -4   0  -1    0.24    0.15
  -4   0  -1   -0.03    0.24
  -4  -1   1    0.55    0.15
   4  -1  -1    0.54    0.22
  -4  -1   1    0.69    0.14
  -4   1   1    0.66    0.16
   4   1  -1    0.43    0.20
  -4   1   1    0.69    0.14
   3  -1  -1   37.23    2.11
  -3  -1   1   33.78    2.70
  -3  -1   1   35.14    2.10
   3  -1  -1   37.98    2.33
   3   1  -1   38.15    2.36
   3   1  -1   37.22    2.11
  -3   1   1   35.94    2.10
   2  -1  -1  143.68    7.94
  -2  -1   1  139.54    8.16
  -2   1   1  134.79    8.19
   2   1  -1  138.56    7.94
  -2   1   1  139.66    8.12
  -1  -1   1  832.54   49.50
  -1  -1   1  926.98   49.55
  -1  -1   1  873.60   49.49
   1  -1  -1  921.10   49.53
   1  -1  -1  851.61   49.41
   1   1  -1  901.38   49.53
  -1   1   1  916.09   49.55
  -1   1   1  927.38   49.55
  -1   1   1  897.58   49.48
   1   1  -1  815.85   49.42
   0  -1   1    7.56    0.47
   0  -1  -1    7.32    0.49
   0   1   1    7.36    0.49
   0   1  -1    6.91    0.48
  -1  -1  -1   39.29    2.43
  -1  -1  -1   39.80    2.36
  -1   1  -1   43.58    2.46
  -1   1  -1   38.44    2.34
  -2  -1  -1    0.17    0.20
   2  -1   1    0.07    0.18
  -2   1  -1    0.56    0.23
   2   1   1    0.10    0.19
  -3  -1  -1   24.71    1.52
  -3  -1  -1   27.17    1.73
  -3  -1  -1   26.65    1.58
  -3  -1  -1   24.92    1.52
  -3   1  -1   26.72    1.59
  -3   1  -1   26.23    1.53
  -3   1  -1   27.04    1.73
  -3   1  -1   25.88    1.52
  -4  -1  -1    2.30    0.25
  -4  -1  -1    3.21    0.28
  -4  -1  -1    3.01    0.37
  -4  -1  -1    2.22    0.25
   4  -1   1    2.65    0.30
  -4   1  -1    1.99    0.34
  -4   1  -1    2.11    0.25
  -4   1  -1    2.24    0.26
  -4   1  -1    1.78    0.24
   4   1   1    3.74    0.35
  -4  -2   1    9.18    0.59
  -4  -2   1    8.82    0.57
   4  -2  -1    8.72    0.65
  -4  -2   1    9.25    0.69
   4   2  -1    9.26    0.64
  -4   2   1    9.06    0.58
  -4   2   1    9.52    0.61
   3  -2  -1    0.22    0.15
  -3  -2   1   -0.11    0.12
   3  -2  -1   -0.03    0.27
  -3  -2   1    0.38    0.59
   3   2  -1    0.12    0.15
  -3   2   1    0.09    0.14
   3   2  -1   -0.01    0.29
  -2  -2   1  159.16    9.56
   2  -2  -1  169.41    9.34
  -2   2   1  162.19    9.52
   2   2  -1  164.07    9.35
  -2   2   1  167.30    9.63
   1  -2  -1    0.81    0.22
   1  -2  -1    1.42    0.20
  -1  -2   1    0.70    0.25
  -1  -2   1    0.52    0.22
  -1  -2   1    0.64    0.20
   1   2  -1    1.26    0.27
  -1   2   1    0.67    0.27
  -1   2   1    0.94    0.25
   1   2  -1    0.75    0.18
  -1   2   1    0.51    0.24
   0  -2   1  234.08   13.20
   0  -2  -1  242.63   13.23
   0   2  -1  232.83   13.21
   0   2   1  233.19   13.21
  -1  -2  -1    0.94    0.20
  -1  -2  -1    0.89    0.28
  -1  -2  -1    0.88    0.20
  -1   2  -1    0.96    0.18
  -1   2  -1    1.15    0.22
   1   2   1    0.61    0.16
  -1   2  -1    1.23    0.34
  -2  -2  -1   19.33    1.51
  -2  -2  -1   18.72    1.22
   2   2   1   18.96    1.24
  -2   2  -1   18.28    1.22
  -3  -2  -1    6.30    0.50
  -3  -2  -1    6.14    0.43
  -3  -2  -1    6.40    0.46
  -3  -2  -1    5.28    0.66
  -3  -2  -1    5.52    0.42
  -3   2  -1    5.91    0.44
  -3   2  -1    5.76    0.43
  -3   2  -1    6.48    0.69
  -3   2  -1    5.57    0.52
   3   2   1    6.01    0.75
  -4  -2  -1   21.79    1.35
  -4  -2  -1   23.81    1.44
  -4  -2  -1   22.92    1.36
  -4  -2  -1   24.02    1.36
   4  -2   1   23.72    1.39
  -4   2  -1   23.05    1.36
  -4   2  -1   21.57    1.44
  -4   2  -1   23.92    1.37
   4   2   1   23.60    1.38
  -4   2  -1   23.47    1.37
   4  -3  -1    3.78    0.41
  -4  -3   1    4.22    0.30
  -4  -3   1    3.80    0.33
  -4  -3   1    4.00    0.43
  -4  -3   1    3.24    0.40
  -4   3   1    4.20    0.34
  -4   3   1    3.71    0.31
   4   3  -1    4.35    0.39
   3  -3  -1    7.43    0.70
  -3  -3   1    6.28    0.46
  -3  -3   1    6.28    1.11
  -3   3   1    5.85    0.45
  -3   3   1    7.62    0.62
   3   3  -1    7.07    0.77
  -3   3   1    6.47    0.47
   3   3  -1    6.66    0.48
  -2  -3   1    2.21    0.52
   2  -3  -1    2.30    0.34
   2   3  -1    2.35    0.37
  -2   3   1    2.17    0.52
  -1  -3   1  199.77   11.37
  -1  -3   1  175.60   11.32
  -1  -3   1  206.32   11.39
   1  -3  -1  204.75   11.25
   1  -3  -1  206.88   11.38
  -1   3   1  205.68   11.41
   1   3  -1  196.39   11.25
  -1   3   1  208.73   11.71
   1   3  -1  200.65   11.38
   0  -3  -1   39.85    2.32
   0  -3   1   37.63    2.43
   0   3  -1   38.81    2.30
   0   3   1   38.52    2.30
  -1  -3  -1    0.05    0.24
  -1  -3  -1   -0.03    0.16
  -1   3  -1   -0.13    0.27
   1   3   1    0.03    0.15
  -1   3  -1   -0.14    0.16
   1   3   1   -0.08    0.13
  -1   3  -1   -0.05    0.13
  -2  -3  -1   88.52    5.34
  -2  -3  -1   87.10    5.05
  -2   3  -1   85.56    5.05
   2   3   1   89.97    5.08
  -3  -3  -1    6.57    0.62
  -3  -3  -1    5.47    0.42
  -3  -3  -1    6.94    0.73
  -3  -3  -1    5.84    0.41
  -3  -3  -1    5.91    0.51
  -3   3  -1    6.13    0.64
  -3   3  -1    5.99    0.45
  -3   3  -1    5.91    0.43
   3   3   1    5.81    0.44
  -3   3  -1    6.22    0.67
  -3   3  -1    5.82    0.44
  -3   3  -1    5.81    0.53
   3   3   1    7.08    0.74
  -4  -3  -1   10.58    0.79
  -4  -3  -1   10.91    0.71
   4  -3   1   11.95    0.77
  -4  -3  -1   11.70    0.72
  -4   3  -1   11.45    0.73
  -4   3  -1   11.71    0.74
   4   3   1   11.48    0.75
  -4   3  -1   10.92    0.79
  -4   3  -1   12.72    0.74
   4  -4  -1   11.93    0.83
  -4  -4   1   12.26    0.84
  -4  -4   1   12.42    0.76
  -4  -4   1   12.77    0.77
   4   4  -1   13.46    0.82
  -4   4   1   12.94    0.79
  -4   4   1   12.54    0.76
   3  -4  -1   11.46    0.95
  -3  -4   1   11.64    0.72
  -3  -4   1   11.10    0.70
  -3  -4   1   10.36    0.75
  -3  -4   1    9.52    1.35
  -3   4   1   11.11    0.74
   3   4  -1   11.94    0.75
  -3   4   1   11.62    0.73
   3   4  -1   12.12    1.01
  -3   4   1   11.32    0.71
  -3   4   1   14.27    0.84
   2  -4  -1  204.16   11.33
  -2  -4   1  204.79   11.63
  -2   4   1  197.70   11.67
   2   4  -1  194.49   11.36
  -1  -4   1  119.29    7.28
   1  -4  -1  125.51    7.19
  -1  -4   1  132.91    7.36
   1  -4  -1  131.55    7.35
   1   4  -1  131.18    7.36
   1   4  -1  121.50    7.20
  -1   4   1  131.36    7.38
   0  -4  -1  338.27   18.82
   0  -4   1  331.94   18.89
   0   4  -1  343.20   18.80
   0   4   1  325.95   18.79
  -1  -4  -1   12.93    0.97
  -1  -4  -1   11.77    0.83
  -1   4  -1   14.85    1.10
  -1   4  -1   12.41    0.83
   1   4   1   13.50    0.90
  -2  -4  -1   14.55    1.28
  -2  -4  -1   12.58    0.94
  -2   4  -1   13.34    0.94
   2   4   1   14.15    0.98
  -2   4  -1   11.87    1.29
  -3  -4  -1    4.26    0.42
  -3  -4  -1    3.97    0.47
  -3  -4  -1    3.78    0.30
  -3  -4  -1    4.23    0.33
  -3  -4  -1    4.68    0.61
  -3  -4  -1    4.00    0.34
  -3   4  -1    4.99    0.58
  -3   4  -1    4.23    0.33
  -3   4  -1    4.43    0.37
  -3   4  -1    4.25    0.44
  -3   4  -1    4.86    0.46
  -3   4  -1    4.35    0.35
   3   4   1    4.31    0.60
   3   4   1    4.00    0.39
  -4  -4  -1    3.71    0.42
  -4  -4  -1    4.97    0.38
  -4  -4  -1    5.12    0.46
   4  -4   1    5.41    0.45
  -4   4  -1    4.84    0.40
  -4   4  -1    5.11    0.47
  -4   4  -1    5.85    0.41
  -4   4  -1    5.25    0.40
   4   4   1    4.39    0.44
  -4  -5   1    0.23    0.14
  -4  -5   1    0.59    0.19
   4  -5  -1    0.22    0.20
  -4  -5   1    0.23    0.12
  -4  -5   1    0.10    0.21
  -4   5   1    0.47    0.16
  -4   5   1    0.48    0.13
   4   5  -1    0.52    0.19
  -4   5   1    0.40    0.19
  -3  -5   1   49.83    2.89
   3  -5  -1   51.35    3.13
  -3  -5   1   48.71    2.93
  -3   5   1   54.88    3.00
   3   5  -1   55.58    3.23
  -3   5   1   49.94    2.89
  -3   5   1   50.98    2.92
  -3   5   1   49.64    2.91
   3   5  -1   50.45    2.92
   2  -5  -1   83.08    4.82
  -2  -5   1   84.45    5.15
  -2   5   1   79.46    5.19
   2   5  -1   85.09    4.87
  -1  -5   1   15.08    1.14
  -1  -5   1   13.22    1.02
   1  -5  -1   15.59    0.94
  -1  -5   1   14.28    0.92
   1   5  -1   13.73    0.94
  -1   5   1   15.78    1.15
   1   5  -1   14.45    1.09
   0  -5   1   10.07    0.93
   0  -5  -1   10.08    0.81
   0   5   1    9.38    0.77
   0   5  -1   10.60    0.80
   0   5   1   10.00    0.78
  -1  -5  -1   50.59    3.19
  -1  -5  -1   52.43    3.07
  -1   5  -1   55.25    3.33
  -1   5  -1   54.04    3.07
  -2  -5  -1    6.20    0.55
  -2  -5  -1    5.39    0.84
   2   5   1    5.75    0.58
  -2   5  -1    3.86    0.78
  -2   5  -1    6.07    0.58
  -3  -5  -1   27.26    1.63
  -3  -5  -1   27.12    1.60
  -3  -5  -1   28.97    1.69
  -3  -5  -1   27.30    1.61
  -3  -5  -1   31.39    1.88
  -3  -5  -1   28.04    1.72
  -3   5  -1   26.14    1.72
  -3   5  -1   27.74    1.64
  -3   5  -1   29.05    1.65
  -3   5  -1   28.18    1.85
  -3   5  -1   28.74    1.73
   3   5   1   29.31    1.93
  -3   5  -1   27.26    1.62
  -4  -5  -1    0.03    0.20
   4  -5   1    0.33    0.20
  -4  -5  -1    0.00    0.13
  -4  -5  -1   -0.05    0.17
  -4   5  -1    0.07    0.16
  -4   5  -1    0.09    0.16
  -4   5  -1    0.21    0.16
  -4   5  -1    0.39    0.19
  -4  -6   1    0.54    0.22
  -4  -6   1    0.92    0.29
  -4  -6   1    0.56    0.13
   4  -6  -1    0.18    0.20
  -4   6   1    0.61    0.20
  -4   6   1    0.49    0.16
  -4   6   1    0.58    0.13
   4   6  -1    0.49    0.14
   4   6  -1    0.81    0.20
  -4   6   1    0.62    0.16
  -3  -6   1   -0.02    0.15
   3  -6  -1    0.36    0.32
  -3  -6   1    0.11    0.11
  -3   6   1   -0.07    0.14
  -3   6   1   -0.12    0.15
   3   6  -1    0.12    0.34
  -3   6   1    0.04    0.20
  -3   6   1    0.47    0.13
   3   6  -1    0.08    0.16
   2  -6  -1   10.05    0.75
  -2  -6   1    7.84    1.05
  -2  -6   1    9.45    0.76
  -2   6   1    7.32    1.05
   2   6  -1    9.18    0.77
  -1  -6   1   18.56    1.18
   1  -6  -1   17.22    1.18
  -1  -6   1   20.75    1.44
  -1   6   1   21.25    1.42
   1   6  -1   18.19    1.19
   0  -6   1   51.93    2.95
   0  -6  -1   46.17    2.88
   0   6   1   47.71    2.87
   0   6   1   43.85    2.77
   0   6  -1   44.37    2.86
  -1  -6  -1   46.39    2.96
  -1  -6  -1   47.27    2.83
  -1   6  -1   46.19    2.82
  -1   6  -1   50.67    3.12
  -1   6  -1   51.89    3.12
  -2  -6  -1   12.08    1.30
  -2  -6  -1   13.38    0.96
  -2   6  -1   12.29    1.39
   2   6   1   13.48    1.02
  -2   6  -1   13.80    0.97
  -3  -6  -1   27.74    1.66
  -3  -6  -1   29.62    1.78
  -3  -6  -1   28.57    1.73
  -3  -6  -1   29.74    1.94
  -3  -6  -1   28.35    1.67
  -3  -6  -1   30.03    1.70
  -3   6  -1   31.30    1.71
  -3   6  -1   29.24    1.67
  -3   6  -1   26.74    1.78
  -3   6  -1   27.88    1.70
   3   6   1   30.87    2.00
  -3   6  -1   32.12    1.95
  -4  -6  -1    1.75    0.19
  -4  -6  -1    1.71    0.25
  -4  -6  -1    1.40    0.26
   4  -6   1    1.53    0.24
  -4   6  -1    1.34    0.21
  -4   6  -1    1.05    0.24
  -4   6  -1    1.40    0.21
  -4   6  -1    1.57    0.20
  -4  -7   1    0.11    0.20
  -4  -7   1    0.10    0.10
   4  -7  -1    0.01    0.16
  -4   7   1    0.09    0.10
   4   7  -1   -0.10    0.16
   4   7  -1   -0.07    0.11
  -4   7   1    0.01    0.13
  -4   7   1    0.20    0.15
  -3  -7   1   44.48    2.57
  -3  -7   1   43.48    2.62
   3  -7  -1   44.77    2.89
   3   7  -1   47.88    2.63
  -3   7   1   45.20    2.61
   3   7  -1   45.96    2.92
  -3   7   1   45.11    2.58
  -3   7   1   44.50    2.68
  -3   7   1   46.94    2.62
  -2  -7   1    0.34    0.28
  -2  -7   1    0.66    0.50
   2  -7  -1    0.65    0.26
  -2   7   1    0.14    0.40
   2   7  -1    0.31    0.24
  -1  -7   1   25.58    1.64
   1  -7  -1   27.30    1.64
  -1  -7   1   28.72    1.92
   1   7  -1   24.80    1.64
  -1   7   1   29.00    1.91
   0  -7   1  236.32   12.19
   0  -7  -1  213.39   12.16
   0   7   1  192.92   12.12
   0   7   1  206.58   12.04
   0   7  -1  214.30   12.15
  -1  -7  -1    8.96    0.85
  -1  -7  -1    8.61    0.69
  -1   7  -1    9.95    1.03
  -1   7  -1   10.27    0.99
  -1   7  -1    9.00    0.70
  -2  -7  -1   79.22    4.57
  -2  -7  -1   74.87    4.91
   2   7   1   82.77    4.63
  -2   7  -1   79.62    4.56
  -2   7  -1   70.97    4.99
  -3  -7  -1    5.12    0.46
  -3  -7  -1    5.14    0.38
  -3  -7  -1    5.36    0.52
  -3  -7  -1    5.89    0.72
  -3   7  -1    5.82    0.44
  -3   7  -1    4.44    0.66
  -3   7  -1    6.05    0.38
  -3   7  -1    5.04    0.51
   3   7   1    4.48    0.73
  -3   7  -1    5.34    0.42
  -4  -7  -1    1.72    0.26
  -4  -7  -1    1.73    0.19
   4  -7   1    1.52    0.24
  -4  -7  -1    2.07    0.25
  -4   7  -1    1.37    0.25
  -4   7  -1    1.83    0.22
  -4   7  -1    1.90    0.22
  -4  -8   1   16.65    0.97
  -4   8   1   15.80    0.92
   4   8  -1   16.69    0.94
  -4   8   1   14.71    0.92
   4   8  -1   12.43    0.89
  -4   8   1   15.53    0.89
  -3  -8   1    9.07    0.70
  -3  -8   1   10.96    0.66
  -3   8   1   11.14    0.66
  -3   8   1   10.36    0.72
  -3   8   1   10.69    0.78
   3   8  -1   10.99    0.71
  -3   8   1   11.21    0.71
   3   8  -1    9.71    1.20
  -2  -8   1   30.65    1.94
  -2  -8   1   31.79    2.40
   2  -8  -1   32.81    1.97
   2   8  -1   30.90    2.03
  -2   8   1   27.78    2.36
  -1  -8   1   25.04    1.62
  -1  -8   1   27.31    1.92
   1  -8  -1   25.91    1.60
   1   8  -1   24.12    1.61
  -1   8   1   28.10    1.91
   0  -8   1   21.62    1.45
   0   8  -1   17.46    1.38
   0   8  -1   13.39    1.37
   0   8   1   17.57    1.26
  -1  -8  -1    5.84    0.57
  -1   8  -1    5.65    0.80
  -1   8  -1    4.93    0.53
  -1   8  -1    6.79    0.89
  -2  -8  -1   55.69    3.31
  -2  -8  -1   54.13    3.68
  -2   8  -1   55.22    3.28
   2   8   1   56.74    3.37
  -2   8  -1   50.20    3.75
  -3  -8  -1    1.85    0.49
  -3  -8  -1    1.57    0.19
  -3  -8  -1    1.95    0.32
  -3  -8  -1    2.30    0.31
  -3   8  -1    1.90    0.20
  -3   8  -1    1.90    0.32
  -3   8  -1    1.42    0.23
  -3   8  -1    1.63    0.25
  -4  -8  -1    5.23    0.43
  -4  -8  -1    6.34    0.38
   4  -8   1    5.05    0.42
  -4   8  -1    4.80    0.40
  -4   8  -1    5.70    0.40
   4   8   1    5.30    0.36
  -4   8  -1    4.77    0.43
  -4  -9   1    0.04    0.13
  -4  -9   1   -0.14    0.15
   4   9  -1    0.15    0.10
  -4   9   1    0.17    0.09
   4   9  -1    0.15    0.14
  -4   9   1    0.10    0.12
  -4   9   1    0.22    0.13
  -3  -9   1    9.12    0.56
  -3  -9   1    8.03    0.61
  -3   9   1    8.54    0.61
   3   9  -1    8.52    0.55
   3   9  -1    8.89    0.61
  -3   9   1    8.57    0.67
  -3   9   1    8.92    0.56
   2  -9  -1    4.44    0.56
  -2  -9   1    4.65    0.59
  -2  -9   1    5.46    0.96
  -2   9   1    3.97    0.88
   2   9  -1    3.98    0.57
  -1  -9   1    5.09    0.54
   1  -9  -1    5.52    0.53
  -1  -9   1    4.57    0.74
   1   9  -1    4.86    0.51
  -1   9   1    5.47    0.77
   0  -9   1  100.53    5.79
   0   9  -1   92.59    5.81
   1  -9   1    0.95    0.47
  -1  -9  -1    0.80    0.29
  -1   9  -1    0.42    0.25
  -1   9  -1    0.66    0.45
  -1   9  -1    0.63    0.45
  -2  -9  -1   17.47    1.24
  -2   9  -1   14.15    1.69
   2   9   1   16.32    1.26
  -2   9  -1   16.69    1.21
  -3  -9  -1    2.48    0.28
  -3  -9  -1    2.21    0.21
  -3  -9  -1    1.96    0.32
  -3   9  -1    1.86    0.25
  -3   9  -1    2.21    0.36
  -3   9  -1    2.09    0.22
  -3   9  -1    2.20    0.27
   4  -9   1    0.29    0.15
  -4  -9  -1    0.32    0.12
  -4  -9  -1    0.23    0.16
  -4   9  -1    0.16    0.13
  -4   9  -1    0.17    0.14
   4   9   1    0.13    0.11
  -4   9  -1    0.20    0.16
  -4 -10   1    5.34    0.39
  -4 -10   1    6.79    0.44
   4  10  -1    4.92    0.35
  -4  10   1    6.11    0.38
  -4  10   1    5.42    0.39
  -3 -10   1    2.08    0.27
  -3 -10   1    2.38    0.24
   3  10  -1    2.26    0.28
   3  10  -1    1.90    0.21
  -3  10   1    1.99    0.21
  -3  10   1    1.67    0.26
  -3  10   1    1.75    0.31
  -2 -10   1    6.52    0.71
  -2 -10   1    5.44    1.05
   2 -10  -1    6.25    0.64
  -2  10   1    5.25    1.02
  -2  10   1    6.01    0.98
   2  10  -1    4.80    0.65
  -1 -10   1   33.05    2.02
  -1 -10   1   32.38    2.33
   1 -10  -1   32.67    2.02
  -1  10   1   33.99    2.33
   1  10  -1   29.68    2.00
   0 -10   1    1.17    0.44
   0  10  -1    0.93    0.43
   1 -10   1  214.94   13.29
  -1 -10  -1  228.62   12.93
  -1  10  -1  240.26   13.40
  -2 -10  -1    0.80    0.38
   2  10   1    0.24    0.35
  -2  10  -1   -0.01    0.33
  -3 -10  -1   26.01    1.54
  -3 -10  -1   26.65    1.58
  -3 -10  -1   25.75    1.49
  -3  10  -1   23.83    1.53
  -3  10  -1   24.93    1.56
  -3  10  -1   26.36    1.61
  -3  10  -1   26.07    1.52
  -3  10  -1   26.54    1.50
  -4 -10  -1   10.60    0.68
   4 -10   1   10.54    0.67
  -4 -10  -1   11.02    0.65
  -4  10  -1   12.32    0.66
   4  10   1   10.18    0.64
  -4  10  -1   10.51    0.67
  -4  10  -1    9.98    0.69
  -3 -11   1   17.65    1.07
  -3 -11   1   17.18    1.01
  -3  11   1   17.07    1.11
  -3  11   1   16.42    1.01
   3  11  -1   17.07    1.05
   3  11  -1   16.67    1.01
  -3  11   1   16.99    1.06
   2 -11  -1    0.13    0.42
  -2 -11   1   -0.03    0.65
  -2 -11   1   -0.07    0.38
  -2  11   1   -0.43    0.50
   2  11  -1   -0.02    0.32
  -2  11   1   -0.73    0.52
  -2  11   1    0.13    0.13
  -1 -11   1   13.58    1.00
   1 -11  -1   13.38    1.00
  -1 -11   1   11.43    1.25
  -1  11   1   11.97    1.27
   0 -11   1   31.18    2.39
   0  11  -1   36.88    2.53
  -1 -11  -1    1.05    0.35
   1 -11   1    2.04    0.65
  -1  11  -1    1.51    0.61
   2 -11   1    4.82    1.13
  -2 -11  -1    5.65    0.72
  -2  11  -1    5.65    0.43
   2  11   1    5.30    0.74
  -2  11  -1    4.54    0.46
  -3 -11  -1    8.13    0.55
  -3 -11  -1    8.72    0.59
  -3 -11  -1    8.01    0.63
   3  11   1    9.13    0.56
  -3  11  -1    8.04    0.58
  -3  11  -1    9.20    0.58
  -3  11  -1    8.26    0.60
  -3  11  -1    8.27    0.55
  -3  11  -1    8.53    0.66
  -3 -12   1    0.37    0.17
  -3  12   1    0.12    0.18
   3  12  -1    0.61    0.33
   3  12  -1    0.32    0.14
  -3  12   1    0.32    0.21
  -3  12   1    0.28    0.13
  -2 -12   1    0.55    0.75
  -2 -12   1    0.79    0.46
  -2  12   1    1.17    0.71
   2  12  -1    0.79    0.36
  -2  12   1    1.19    0.19
  -2  12   1    1.19    0.69
  -1 -12   1   35.10    2.56
  -1 -12   1   35.57    2.21
  -1  12   1   35.32    2.57
  -1  12   1   33.50    2.60
   0 -12   1    8.82    1.10
   0  12  -1   10.50    1.16
   0  12   1    9.08    1.06
  -1 -12  -1   47.84    2.97
   1 -12   1   46.46    3.34
  -1  12  -1   50.15    3.48
  -2 -12  -1    0.02    0.13
   2 -12   1   -0.49    0.75
  -2 -12  -1   -0.23    0.38
  -2  12  -1   -0.03    0.19
  -2  12  -1    0.07    0.12
  -2  12  -1    0.06    0.16
   2  12   1   -0.30    0.15
   2  12   1   -0.34    0.34
  -2  12  -1    0.13    0.16
  -3 -12  -1    3.65    0.33
  -3 -12  -1    3.29    0.37
  -3 -12  -1    3.70    0.31
  -3  12  -1    3.51    0.34
  -3  12  -1    2.80    0.27
  -3  12  -1    3.73    0.40
   3  12   1    3.85    0.31
  -3  12  -1    2.93    0.30
  -3  12  -1    3.66    0.31
  -3 -13   1   -0.10    0.15
  -3 -13   1   -0.03    0.16
  -3  13   1    0.20    0.16
  -3  13   1   -0.03    0.12
   3  13  -1    0.05    0.12
  -3  13   1    0.18    0.19
  -2 -13   1    5.59    0.45
  -2 -13   1    4.91    0.73
   2  13  -1    6.13    0.40
  -2  13   1    4.54    1.09
  -2  13   1    4.98    0.40
  -2  13   1    6.40    0.44
  -1 -13   1    0.24    0.32
  -1 -13   1   -0.76    0.52
  -1  13   1    0.46    0.51
  -1  13   1    0.33    0.50
   0 -13   1  112.47    6.97
   0 -13  -1  115.43    6.63
   0  13  -1  119.02    7.15
   0  13   1  112.32    7.02
   1 -13   1    4.02    0.83
  -1 -13  -1    4.72    0.61
  -1  13  -1    2.75    0.83
  -2 -13  -1   54.23    3.06
  -2  13  -1   57.71    3.12
  -2  13  -1   48.48    3.00
   2  13   1   58.08    3.42
  -2  13  -1   52.87    3.02
  -2  13  -1   53.50    3.06
  -2  13  -1   44.16    3.87
   2  13   1   55.86    3.02
  -3 -13  -1    6.31    0.44
  -3 -13  -1    5.28    0.42
  -3 -13  -1    5.47    0.45
  -3  13  -1    6.05    0.40
  -3  13  -1    5.28    0.39
  -3  13  -1    5.24    0.47
  -3  13  -1    4.82    0.41
  -3  13  -1    5.73    0.43
   3  13   1    5.73    0.40
  -3 -14   1    1.59    0.24
  -3 -14   1    1.58    0.22
  -3  14   1    1.81    0.22
  -3  14   1    2.05    0.19
   3  14  -1    1.70    0.17
  -3  14   1    1.69    0.27
  -2 -14   1   15.49    0.95
  -2 -14   1   11.71    1.24
  -2 -14   1   15.30    0.91
  -2  14   1   15.47    0.93
  -2  14   1   15.04    0.90
   2  14  -1   15.25    0.89
  -2  14   1   12.53    1.61
  -1 -14   1    4.80    0.62
  -1 -14   1    4.54    0.87
  -1  14   1    4.75    1.01
  -1  14   1    4.58    0.98
   0 -14  -1   14.64    1.10
   0 -14   1   13.09    1.44
   0  14  -1   14.83    1.53
   0  14   1   14.48    1.45
   1 -14   1   35.99    2.90
  -1 -14  -1   47.08    2.63
  -1  14  -1   39.09    3.12
  -2 -14  -1    1.83    0.24
  -2 -14  -1    1.89    0.56
   2  14   1    2.21    0.54
  -2  14  -1    1.67    0.31
  -2  14  -1    1.90    0.19
  -2  14  -1    1.53    0.24
  -2  14  -1    1.63    0.83
   2  14   1    1.87    0.21
  -2  14  -1    1.51    0.19
  -3 -14  -1    0.83    0.18
  -3 -14  -1    0.91    0.19
  -3  14  -1    0.86    0.17
   3  14   1    1.02    0.16
  -3  14  -1    1.29    0.18
  -3  14  -1    0.97    0.22
  -3  14  -1    0.77    0.14
  -3 -15   1    3.20    0.29
  -3  15   1    2.89    0.29
  -3  15   1    3.54    0.26
   3  15  -1    3.15    0.24
  -2 -15   1    4.73    0.38
  -2 -15   1    4.76    0.39
   2  15  -1    4.53    0.34
  -2  15   1    3.57    0.99
  -2  15   1    5.00    0.39
  -2  15   1    4.21    0.36
  -1 -15   1    2.55    0.79
  -1 -15   1    4.27    0.62
  -1  15   1    4.47    1.06
  -1  15   1    4.11    0.34
   0 -15   1   25.01    2.09
   0 -15  -1   25.18    1.68
   0  15  -1   25.54    2.21
   0  15   1   24.75    2.14
  -1 -15  -1    0.70    0.20
  -1 -15  -1    0.73    0.42
  -1  15  -1    0.24    0.57
  -1  15  -1    0.50    0.15
  -2 -15  -1    1.13    0.21
  -2 -15  -1    1.55    0.21
  -2  15  -1    1.26    0.17
  -2  15  -1    1.22    0.16
   2  15   1    1.43    0.18
  -2  15  -1    0.78    0.73
  -2  15  -1    1.18    0.22
  -3 -15  -1    0.10    0.13
  -3 -15  -1    0.15    0.13
  -3  15  -1   -0.16    0.10
  -3  15  -1   -0.05    0.14
  -3  15  -1    0.19    0.12
  -3  15  -1    0.14    0.11
   3  15   1    0.25    0.11
  -3 -16   1    0.48    0.13
  -3  16   1   -0.02    0.11
  -3  16   1    0.20    0.09
   3  16  -1    0.22    0.09
  -2 -16   1    0.06    0.15
  -2 -16   1   -0.11    0.13
   2  16  -1    0.06    0.11
  -2  16   1    0.00    0.13
  -2  16   1   -0.06    0.14
  -1 -16   1   39.30    2.18
  -1 -16   1   43.04    2.48
  -1  16   1   39.77    2.19
   1  16  -1   39.78    2.16
  -1  16   1   36.08    2.16
  -1  16   1   34.13    2.97
   1  16  -1   34.96    2.16
   0 -16  -1    0.82    0.36
   0  16  -1    0.63    0.62
   0  16  -1    1.01    0.21
   0  16  -1    0.96    0.14
   0  16   1    1.07    0.66
  -1 -16  -1   68.65    3.84
  -1 -16  -1   62.33    3.55
  -1 -16  -1   64.79    3.54
   1  16   1   60.87    3.51
  -1  16  -1   63.81    3.52
  -1  16  -1   53.82    4.34
   1  16   1   64.90    3.86
  -1  16  -1   60.33    3.51
  -2 -16  -1   12.76    0.85
  -2 -16  -1   13.26    0.84
  -2  16  -1   14.14    0.82
   2  16   1   13.66    0.81
  -2  16  -1   14.10    0.86
  -2  16  -1   13.53    0.80
  -3 -16  -1    2.13    0.22
   3  16   1    2.42    0.20
  -3  16  -1    2.16    0.18
  -3  16  -1    1.92    0.21
  -3  16  -1    1.75    0.23
  -3 -17   1    7.43    0.46
  -3  17   1    6.65    0.44
  -3  17   1    7.35    0.42
   3  17  -1    6.54    0.42
  -2 -17   1    1.06    0.19
  -2 -17   1    1.02    0.16
  -2  17   1    0.86    0.16
   2  17  -1    0.66    0.14
  -2  17   1    0.77    0.17
  -1 -17   1   12.06    1.06
  -1 -17   1   12.07    0.74
   1  17  -1   12.41    0.71
   1  17  -1   11.50    0.71
  -1  17   1   11.81    0.74
  -1  17   1   10.61    1.48
  -1  17   1   11.71    0.72
   0 -17  -1   19.31    1.11
   0 -17  -1   18.36    1.36
   0 -17   1   19.29    1.11
   0  17   1   18.48    1.08
   0  17   1   17.55    1.83
   0  17  -1   18.44    1.09
   0  17  -1   16.97    1.81
   0  17  -1   18.96    1.09
  -1 -17  -1   10.63    0.66
  -1 -17  -1   10.25    0.65
  -1 -17  -1    7.24    0.88
  -1  17  -1    9.56    0.61
  -1  17  -1    9.76    0.61
   1  17   1   10.21    0.61
  -2 -17  -1   10.18    0.66
  -2 -17  -1    9.99    0.64
  -2  17  -1    9.67    0.62
   2  17   1   10.56    0.62
  -2  17  -1    9.73    0.60
  -2  17  -1   10.21    0.67
  -3 -17  -1    1.22    0.16
   3  17   1    1.44    0.13
  -3  17  -1    1.22    0.12
  -2 -18   1    6.17    0.41
  -2 -18   1    5.07    0.40
   2  18  -1    5.50    0.38
   2  18  -1    5.59    0.38
  -2  18   1    5.52    0.41
  -2  18   1    6.13    0.39
  -1 -18   1    1.85    0.22
  -1  18   1    1.50    0.72
   1  18  -1    1.92    0.19
  -1  18   1    1.86    0.21
   1  18  -1    1.93    0.18
  -1  18   1    1.77    0.19
   0 -18   1    8.60    0.57
   0 -18  -1    8.88    0.57
   0  18  -1    8.63    0.54
   0  18   1    8.93    0.53
   0  18   1    7.66    1.46
   0  18  -1    9.16    0.54
   0  18  -1    6.10    1.20
  -1 -18  -1    2.00    0.22
  -1 -18  -1    2.22    0.24
  -1  18  -1    2.11    0.19
   1  18   1    2.18    0.19
  -1  18  -1    2.12    0.21
  -1  18  -1    1.46    0.69
  -2 -18  -1    0.91    0.15
  -2 -18  -1    0.56    0.16
  -2  18  -1    0.69    0.13
   2  18   1    0.55    0.12
  -2  18  -1    0.68    0.11
  -2  18  -1    0.57    0.16
  -2 -19   1    1.19    0.16
  -2  19   1    1.21    0.14
   2  19  -1    1.20    0.14
  -2  19   1    0.94    0.16
   2  19  -1    1.13    0.14
  -1 -19   1   -0.05    0.12
   1  19  -1    0.12    0.10
   1  19  -1    0.23    0.11
  -1  19   1    0.29    0.12
   0 -19   1   40.95    2.25
   0 -19  -1   39.65    2.25
   0  19   1   36.18    2.25
   0  19  -1   39.22    2.23
   0  19  -1   38.89    2.23
   0  19   1   41.11    2.23
  -1 -19  -1    4.22    0.33
   1  19   1    3.87    0.28
  -1  19  -1    3.78    0.28
  -1  19  -1    3.78    0.29
  -2 -19  -1   11.66    0.74
  -2 -19  -1   12.51    0.75
  -2  19  -1   12.76    0.73
  -2  19  -1   11.54    0.75
   2  19   1   12.76    0.72
  -2 -20   1    5.99    0.41
  -2  20   1    5.89    0.40
   2  20  -1    6.50    0.39
  -2  20   1    6.47    0.39
   2  20  -1    5.74    0.38
  -1 -20   1    6.73    0.48
  -1  20   1    7.25    0.46
   1  20  -1    7.81    0.47
   1  20  -1    7.10    0.46
   0 -20   1    4.38    0.33
   0 -20  -1    4.27    0.33
   0  20  -1    4.39    0.31
   0  20   1    4.64    0.30
   0  20   1    4.10    0.32
   0  20  -1    3.81    0.30
  -1 -20  -1   10.30    0.66
  -1  20  -1   10.58    0.63
  -1  20  -1   10.23    0.63
   1  20   1   10.89    0.63
  -2 -20  -1    1.44    0.16
  -2 -20  -1    0.94    0.14
   2  20   1    1.28    0.12
  -2  20  -1    1.01    0.14
  -2  20  -1    1.16    0.13
  -2 -21   1    0.16    0.09
   2  21  -1    0.08    0.08
   2  21  -1    0.23    0.07
  -2  21   1    0.14    0.07
  -1 -21   1    3.58    0.30
   1  21  -1    3.41    0.27
  -1  21   1    4.07    0.28
   1  21  -1    4.16    0.28
   0 -21   1    0.05    0.10
   0 -21  -1    0.03    0.10
   0 -21  -1    0.01    0.12
   0  21   1   -0.06    0.12
   0  21   1   -0.09    0.10
   0  21  -1    0.07    0.09
   0  21  -1    0.11    0.11
  -1 -21  -1    1.57    0.18
  -1  21  -1    1.53    0.14
  -1  21  -1    1.64    0.15
   1  21   1    1.40    0.14
  -1 -22   1    4.53    0.32
   1  22  -1    3.79    0.28
  -1  22   1    4.29    0.29
   1  22  -1    4.56    0.30
   0 -22  -1   -0.05    0.09
   0  22  -1    0.06    0.10
   0  22   1    0.04    0.09
   0  22  -1    0.03    0.08
  -1 -22  -1   11.32    0.67
   1  22   1   10.95    0.65
  -1  22  -1   10.88    0.65
  -1  22  -1   11.33    0.65
   0  23   1    6.09    0.38
   0  23  -1    6.37    0.38
   0  23  -1    5.77    0.37
  -4   0   2    1.14    0.17
  -4   0   2    1.03    0.16
   4   0  -2    0.85    0.22
  -3   0   2    0.24    0.12
   3   0  -2   -0.01    0.14
   3   0  -2    0.29    0.28
   2   0  -2   65.88    3.74
  -2   0   2   59.34    3.92
  -2   0   2   65.03    4.07
  -1   0   2   -0.09    0.20
  -1   0   2   -0.18    0.19
   1   0  -2    0.01    0.13
  -1   0   2    0.02    0.18
   1   0  -2   -0.19    0.15
   0   0  -2   13.17    0.88
   0   0   2   14.81    1.01
  -1   0  -2   -0.36    0.14
  -2   0  -2   95.72    5.51
  -3   0  -2    0.12    0.12
  -3   0  -2   -0.01    0.13
  -3   0  -2   -0.02    0.10
  -3   0  -2    0.20    0.13
  -3   0  -2    0.40    0.23
  -3   0  -2    0.21    0.33
  -4   0  -2    4.07    0.34
  -4   0  -2    4.14    0.36
  -4   0  -2    3.47    0.43
   4   0   2    3.78    0.37
   4  -1  -2    2.81    0.30
  -4  -1   2    2.51    0.23
  -4  -1   2    2.36    0.23
  -4   1   2    2.38    0.24
  -4   1   2    2.62    0.24
   4   1  -2    2.58    0.30
  -3  -1   2    1.90    0.23
   3  -1  -2    1.19    0.20
   3  -1  -2    0.75    0.34
  -3  -1   2    1.80    0.19
  -3   1   2    1.90    0.24
   3   1  -2    1.60    0.22
  -3   1   2    1.62    0.19
   3   1  -2    1.25    0.37
  -2  -1   2    9.13    1.00
  -2  -1   2    7.46    0.87
   2  -1  -2    7.87    0.65
   2   1  -2    7.57    0.65
  -2   1   2    7.02    0.93
  -1  -1   2   61.89    4.01
  -1  -1   2   63.81    3.72
  -1  -1   2   60.84    3.62
   1  -1  -2   60.84    3.69
   1  -1  -2   59.70    3.53
   1   1  -2   58.57    3.53
   1   1  -2   60.71    3.68
  -1   1   2   67.22    3.74
  -1   1   2   60.93    3.71
   0  -1   2   32.45    2.06
   0  -1  -2   32.89    1.96
   0   1   2   33.29    2.05
   0   1  -2   32.98    1.94
  -1  -1  -2   50.81    2.95
  -1   1  -2   51.50    2.96
  -2  -1  -2    6.83    0.61
  -2   1  -2    7.00    0.61
  -3  -1  -2   15.23    0.92
  -3  -1  -2   15.76    1.19
  -3  -1  -2   15.36    0.94
  -3  -1  -2   16.14    0.95
  -3  -1  -2   16.35    1.03
  -3   1  -2   15.86    0.96
  -3   1  -2   15.98    1.18
  -3   1  -2   15.21    0.93
  -3   1  -2   14.93    1.01
  -3   1  -2   15.16    0.93
  -3   1  -2   14.68    0.92
   4  -1   2    0.63    0.19
  -4  -1  -2    0.45    0.24
  -4  -1  -2    0.20    0.15
  -4  -1  -2    0.45    0.17
  -4   1  -2    0.36    0.23
  -4   1  -2    0.78    0.18
  -4   1  -2    0.46    0.16
  -4   1  -2    0.54    0.14
  -4  -2   2    6.52    0.43
   4  -2  -2    5.44    0.50
  -4   2   2    6.77    0.44
   4   2  -2    6.03    0.51
  -4   2   2    6.41    0.44
   3  -2  -2   61.93    3.46
  -3  -2   2   58.84    3.46
  -3  -2   2   59.20    3.43
   3  -2  -2   60.46    3.69
   3   2  -2   61.68    3.71
   3   2  -2   62.18    3.46
  -3   2   2   59.08    3.43
  -3   2   2   62.70    3.46
   2  -2  -2    2.63    0.38
  -2  -2   2    2.80    0.56
  -2   2   2    3.15    0.64
   2   2  -2    2.65    0.40
   1  -2  -2   24.93    1.70
  -1  -2   2   27.17    1.69
   1  -2  -2   25.99    1.56
  -1  -2   2   25.22    1.74
   1  -2  -2   25.66    1.72
  -1   2   2   25.76    1.75
   1   2  -2   25.07    1.71
   1   2  -2   25.02    1.55
  -1   2   2   27.38    1.77
   0  -2   2   79.24    4.95
   0  -2  -2   85.51    4.84
   0   2   2   89.04    4.92
   0   2   2   84.92    4.81
   0   2  -2   83.15    4.82
  -1  -2  -2    3.88    0.39
  -1   2  -2    4.07    0.40
  -2  -2  -2   19.88    1.28
  -2   2  -2   18.98    1.29
  -3  -2  -2    0.48    0.35
  -3  -2  -2    0.28    0.14
  -3  -2  -2    0.33    0.12
  -3  -2  -2    0.38    0.21
  -3  -2  -2    0.18    0.12
  -3  -2  -2    0.25    0.22
  -3   2  -2    0.37    0.14
  -3   2  -2    0.31    0.22
  -3   2  -2    0.09    0.12
  -3   2  -2    0.24    0.12
  -3   2  -2    0.75    0.17
  -3   2  -2    0.18    0.31
  -4  -2  -2    0.53    0.24
  -4  -2  -2    0.44    0.16
   4  -2   2    0.41    0.19
  -4   2  -2    0.71    0.24
  -4   2  -2    0.93    0.18
  -4   2  -2    0.49    0.14
  -4   2  -2    0.64    0.17
   4  -3  -2    1.72    0.25
  -4  -3   2    2.11    0.21
   4   3  -2    2.21    0.27
  -4   3   2    2.07    0.21
  -4   3   2    1.85    0.22
   3  -3  -2   13.08    1.06
  -3  -3   2   12.72    0.79
   3  -3  -2   12.76    0.82
  -3  -3   2   12.54    0.82
   3   3  -2   12.78    1.07
  -3   3   2   14.09    0.82
  -3   3   2   13.31    0.79
   3   3  -2   12.74    0.82
   2  -3  -2   14.17    0.99
  -2  -3   2   13.82    1.27
   2   3  -2   14.24    1.00
  -2   3   2   12.32    1.27
   1  -3  -2    0.08    0.19
  -1  -3   2    0.13    0.23
   1  -3  -2    0.19    0.22
   1  -3  -2   -0.07    0.14
  -1  -3   2    0.33    0.24
   1   3  -2   -0.21    0.18
  -1   3   2    0.11    0.24
   1   3  -2    0.08    0.13
   0  -3   2   83.27    4.96
   0  -3  -2   84.71    4.84
   0  -3  -2   79.98    4.78
   0   3   2   87.14    4.87
  -1  -3  -2  187.75   10.42
  -1   3  -2  182.87   10.43
  -2  -3  -2    2.41    0.40
  -2   3  -2    2.27    0.38
  -3  -3  -2   32.82    1.91
  -3  -3  -2   32.17    1.91
  -3  -3  -2   32.97    1.84
  -3  -3  -2   31.47    2.07
  -3  -3  -2   32.23    1.85
  -3  -3  -2   31.42    1.82
  -3   3  -2   31.24    1.90
  -3   3  -2   29.68    1.84
  -3   3  -2   33.59    1.86
  -3   3  -2   30.28    1.84
  -3   3  -2   31.70    2.06
   4  -3   2    0.53    0.18
  -4  -3  -2    0.64    0.15
  -4  -3  -2    0.73    0.23
  -4   3  -2    0.63    0.16
  -4   3  -2    0.80    0.18
  -4   3  -2    0.50    0.22
  -4   3  -2    0.51    0.17
   4  -4  -2    0.20    0.23
  -4  -4   2    0.66    0.19
  -4  -4   2    0.31    0.12
   4   4  -2    0.43    0.20
  -4   4   2    0.35    0.15
  -4   4   2    0.39    0.14
   3  -4  -2    3.65    0.53
  -3  -4   2    3.68    0.31
  -3  -4   2    3.73    0.34
  -3   4   2    4.28    0.35
  -3   4   2    4.08    0.32
   3   4  -2    3.18    0.56
   3   4  -2    4.18    0.36
   2  -4  -2    4.27    0.49
  -2  -4   2    2.20    0.60
  -2   4   2    3.85    0.69
   2   4  -2    3.21    0.43
  -1  -4   2    1.42    0.37
  -1  -4   2    1.74    0.38
   1  -4  -2    1.83    0.28
   1   4  -2    1.53    0.23
  -1   4   2    1.37    0.40
   1   4  -2    1.60    0.35
   0  -4  -2  155.98    9.32
   0  -4   2  172.57    9.53
   0   4   2  167.40    9.40
  -1  -4  -2   43.39    2.70
  -1   4  -2   46.19    2.72
  -1   4  -2   50.26    2.94
  -2  -4  -2   82.19    4.93
  -2   4  -2   85.82    4.93
   2   4   2   86.81    4.95
  -3  -4  -2    3.12    0.36
  -3  -4  -2    2.62    0.27
  -3  -4  -2    2.12    0.34
  -3  -4  -2    2.66    0.28
  -3  -4  -2    2.92    0.53
  -3  -4  -2    2.60    0.25
  -3   4  -2    2.83    0.38
  -3   4  -2    3.27    0.31
  -3   4  -2    2.97    0.29
  -3   4  -2    3.01    0.50
  -3   4  -2    2.83    0.27
  -3   4  -2    3.19    0.39
   4  -4   2    2.69    0.28
  -4  -4  -2    2.04    0.29
  -4  -4  -2    2.35    0.23
  -4   4  -2    1.91    0.23
  -4   4  -2    2.30    0.25
  -4  -5   2   15.58    0.92
  -4   5   2   15.07    0.93
  -4   5   2   15.57    0.93
   4   5  -2   15.58    0.97
  -3  -5   2    2.20    0.23
   3  -5  -2    3.00    0.49
  -3  -5   2    2.34    0.27
   3   5  -2    2.56    0.50
  -3   5   2    2.54    0.25
  -3   5   2    2.23    0.26
   3   5  -2    2.76    0.28
   2  -5  -2  106.90    6.22
  -2  -5   2  110.86    6.56
   2   5  -2  105.89    6.24
  -2   5   2  108.40    6.60
   1  -5  -2    1.81    0.30
  -1  -5   2    1.21    0.37
  -1  -5   2    2.07    0.45
   1   5  -2    1.40    0.23
  -1   5   2    1.74    0.42
   1   5  -2    1.90    0.41
   0  -5  -2    7.69    0.62
   0  -5   2    5.66    0.73
   0   5   2    5.72    0.62
   0   5  -2    7.30    0.69
  -1  -5  -2   36.81    2.26
  -1   5  -2   41.86    2.54
  -1   5  -2   36.16    2.27
  -2  -5  -2    1.56    0.34
   2   5   2    2.13    0.40
  -2   5  -2    1.72    0.35
  -3  -5  -2    0.29    0.12
  -3  -5  -2   -0.07    0.19
  -3  -5  -2    0.06    0.21
  -3  -5  -2    0.16    0.14
  -3  -5  -2    0.77    0.37
  -3  -5  -2    0.23    0.13
  -3   5  -2    0.13    0.16
  -3   5  -2    0.18    0.21
  -3   5  -2    0.07    0.12
  -3   5  -2    0.24    0.15
  -3   5  -2    0.37    0.38
  -4  -5  -2    6.28    0.52
  -4  -5  -2    8.13    0.57
  -4  -5  -2    8.37    0.51
   4  -5   2    8.17    0.54
  -4   5  -2    7.68    0.51
  -4   5  -2    7.43    0.52
  -4  -6   2   16.38    1.11
  -4  -6   2   19.79    1.09
  -4   6   2   17.53    1.10
  -4   6   2   19.73    1.09
   4   6  -2   19.61    1.13
  -3  -6   2   17.47    1.03
   3  -6  -2   16.65    1.30
  -3  -6   2   17.38    1.07
   3   6  -2   17.71    1.07
  -3   6   2   18.07    1.12
  -3   6   2   17.23    1.04
   3   6  -2   16.62    1.56
   2  -6  -2    9.65    0.81
  -2  -6   2   11.09    1.20
   2   6  -2    9.91    0.83
  -2   6   2   10.39    1.16
   1  -6  -2   26.60    1.63
  -1  -6   2   26.67    1.86
  -1  -6   2   28.31    1.92
  -1   6   2   26.14    1.87
   1   6  -2   23.65    2.15
   0  -6   2  287.00   15.06
   0   6   2  244.97   14.87
   0   6  -2  259.04   15.00
  -1  -6  -2   19.94    1.29
  -1   6  -2   19.99    1.30
  -1   6  -2   20.94    1.58
  -2  -6  -2  126.25    7.25
  -2   6  -2  125.96    7.24
   2   6   2  125.61    7.28
  -3  -6  -2   -0.02    0.12
  -3  -6  -2    0.11    0.22
  -3  -6  -2    0.02    0.12
  -3  -6  -2   -0.33    0.36
  -3  -6  -2    0.11    0.20
  -3   6  -2    0.08    0.21
  -3   6  -2   -0.02    0.16
  -3   6  -2   -0.04    0.12
  -3   6  -2    0.03    0.15
  -3   6  -2    0.45    0.40
   4  -6   2    9.95    0.64
  -4  -6  -2    8.24    0.62
  -4  -6  -2   10.71    0.60
  -4  -6  -2   10.05    0.65
  -4   6  -2    9.58    0.62
  -4   6  -2    9.04    0.61
  -4  -7   2    0.39    0.12
  -4  -7   2    0.51    0.15
  -4   7   2    0.50    0.16
   4   7  -2    0.65    0.18
  -4   7   2    0.33    0.12
  -3  -7   2    4.28    0.37
  -3  -7   2    4.14    0.33
   3   7  -2    4.04    0.40
  -3   7   2    4.48    0.34
  -3   7   2    4.41    0.38
   2  -7  -2    0.78    0.28
  -2  -7   2    0.93    0.59
   2   7  -2    0.52    0.28
  -2   7   2    0.02    0.47
  -1  -7   2    1.34    0.46
  -1  -7   2    0.69    0.37
   1  -7  -2    1.10    0.26
  -1   7   2    1.21    0.40
   0  -7   2   19.89    1.64
   0   7  -2   22.40    1.62
  -1  -7  -2  235.08   14.07
   1  -7   2  262.21   14.52
  -1   7  -2  264.67   14.46
  -1   7  -2  240.21   14.08
  -2  -7  -2   10.59    0.90
  -2   7  -2   11.12    0.91
   2   7   2   11.43    0.96
  -3  -7  -2   14.84    0.99
  -3  -7  -2   15.24    0.90
  -3  -7  -2   14.94    0.97
  -3   7  -2   13.89    0.93
  -3   7  -2   15.07    0.92
  -3   7  -2   16.46    0.95
  -3   7  -2   14.92    1.03
  -3   7  -2   14.81    0.89
  -4  -7  -2    0.07    0.12
  -4  -7  -2    0.04    0.14
  -4   7  -2    0.15    0.13
   4   7   2   -0.01    0.10
  -4   7  -2   -0.01    0.13
  -4   7  -2    0.16    0.14
  -4  -8   2   -0.13    0.16
  -4  -8   2    0.10    0.13
  -4  -8   2    0.19    0.10
  -4   8   2    0.01    0.13
  -4   8   2    0.06    0.10
   4   8  -2    0.19    0.17
  -3  -8   2   15.98    1.03
  -3  -8   2   16.29    0.98
  -3   8   2   16.59    0.99
   3   8  -2   17.02    1.03
  -3   8   2   16.73    1.02
   2  -8  -2    0.60    0.30
  -2  -8   2    0.98    0.57
  -2   8   2    0.31    0.49
   2   8  -2    0.55    0.30
   1  -8  -2  141.86    7.57
  -1  -8   2  135.12    7.61
  -1  -8   2  116.66    7.83
  -1   8   2  132.91    7.82
   0  -8   2    2.72    0.62
   0   8  -2    2.30    0.56
   1  -8   2   14.65    1.54
  -1  -8  -2   15.83    1.12
  -1   8  -2   18.88    1.51
  -1   8  -2   15.90    1.13
  -2  -8  -2    0.34    0.28
  -2   8  -2    0.07    0.32
   2   8   2    0.43    0.34
  -3  -8  -2    6.53    0.45
  -3  -8  -2    6.66    0.55
  -3  -8  -2    6.65    0.54
  -3   8  -2    7.01    0.44
  -3   8  -2    7.48    0.60
  -3   8  -2    6.68    0.48
  -3   8  -2    6.41    0.50
  -3   8  -2    5.39    0.48
  -4  -8  -2    0.38    0.15
  -4  -8  -2    0.56    0.13
  -4   8  -2    0.37    0.13
  -4   8  -2    0.33    0.15
   4   8   2    0.41    0.10
  -4   8  -2    0.28    0.14
  -4  -9   2    5.83    0.41
  -4  -9   2    6.15    0.45
  -4   9   2    6.87    0.42
   4   9  -2    5.95    0.45
  -4   9   2    5.80    0.39
  -3  -9   2    1.01    0.16
  -3  -9   2    0.86    0.20
  -3   9   2    0.91    0.17
   3   9  -2    0.65    0.22
  -3   9   2    0.52    0.19
  -2  -9   2   28.73    2.31
   2  -9  -2   30.62    1.80
   2   9  -2   24.43    1.58
  -2   9   2   25.90    2.23
  -1  -9   2  113.36    7.00
  -1  -9   2  123.90    7.41
   1  -9  -2  125.37    7.05
  -1   9   2  128.19    7.35
   0  -9   2    4.68    0.78
   0   9  -2    5.31    0.77
   1  -9   2  128.44    8.54
  -1  -9  -2  144.92    8.12
  -1   9  -2  138.22    8.11
  -1   9  -2  154.82    8.61
  -2  -9  -2   17.19    1.20
   2   9   2   14.25    1.22
  -2   9  -2   14.49    1.17
  -3  -9  -2   37.82    2.19
  -3  -9  -2   37.28    2.24
  -3  -9  -2   39.45    2.27
   3   9   2   40.23    2.19
  -3   9  -2   38.99    2.31
  -3   9  -2   38.85    2.22
  -3   9  -2   38.53    2.22
  -3   9  -2   35.14    2.23
  -3   9  -2   39.34    2.19
  -3 -10   2    2.49    0.29
  -3 -10   2    2.32    0.23
   3  10  -2    2.73    0.31
  -3  10   2    2.58    0.26
  -3  10   2    2.26    0.27
  -2 -10   2    0.13    0.65
   2 -10  -2    0.24    0.31
   2  10  -2    0.77    0.20
  -2  10   2   -0.37    0.60
  -2  10   2    0.57    0.17
   2  10  -2    0.59    0.16
  -1 -10   2    9.51    1.23
  -1 -10   2    7.23    0.77
   1 -10  -2    9.01    0.79
  -1  10   2    8.43    1.10
   0 -10   2   23.98    1.83
   0  10  -2   21.22    1.79
   1 -10   2    1.83    0.65
  -1 -10  -2    1.50    0.35
  -1  10  -2    1.38    0.59
   2 -10   2   39.42    3.22
  -2 -10  -2   45.50    2.66
   2  10   2   39.09    2.69
  -2  10  -2   44.17    2.65
  -2  10  -2   43.15    2.39
  -2  10  -2   38.47    2.38
  -3 -10  -2    0.98    0.24
  -3 -10  -2    1.02    0.17
  -3  10  -2    0.90    0.19
  -3  10  -2    1.12    0.28
  -3  10  -2    1.13    0.16
  -3  10  -2    0.83    0.20
  -3  10  -2    0.84    0.21
   3  10   2    1.39    0.17
  -3 -11   2    0.33    0.13
  -3 -11   2    0.61    0.19
   3  11  -2    0.53    0.22
  -3  11   2    0.38    0.18
  -3  11   2    0.51    0.15
  -2 -11   2   43.77    2.41
  -2 -11   2   37.90    3.18
   2 -11  -2   43.13    2.66
   2  11  -2   38.13    2.40
  -2  11   2   38.20    3.13
  -2  11   2   44.16    2.41
   2  11  -2   42.22    2.43
  -1 -11   2    1.00    0.55
  -1 -11   2    0.36    0.37
   1 -11  -2    0.53    0.35
  -1  11   2    0.88    0.54
   0 -11   2  154.90    8.90
   0  11  -2  143.15    8.91
  -1 -11  -2   13.90    1.03
   1 -11   2   11.52    1.48
  -1  11  -2   12.50    1.38
  -2 -11  -2    3.82    0.37
   2 -11   2    2.91    1.06
  -2 -11  -2    3.28    0.32
  -2 -11  -2    3.25    0.30
  -2 -11  -2    2.85    0.57
   2  11   2    2.72    0.62
  -2  11  -2    4.09    0.41
   2  11   2    3.44    0.30
  -2  11  -2    3.71    0.29
  -2  11  -2    3.25    0.32
  -2  11  -2    3.60    0.34
  -3 -11  -2    2.02    0.21
  -3 -11  -2    1.86    0.27
  -3 -11  -2    1.70    0.24
  -3  11  -2    1.84    0.31
  -3  11  -2    1.61    0.19
   3  11   2    1.86    0.20
  -3  11  -2    2.00    0.25
  -3  11  -2    1.88    0.23
  -3  11  -2    1.82    0.23
  -3 -12   2   11.20    0.73
  -3  12   2   11.86    0.73
   3  12  -2   11.77    0.75
  -3  12   2    9.89    0.69
   2 -12  -2    3.02    0.62
  -2 -12   2    3.25    0.33
   2  12  -2    3.45    0.35
   2  12  -2    3.27    0.29
   2  12  -2    3.23    0.35
  -2  12   2    2.65    0.29
  -2  12   2    2.49    0.82
  -2  12   2    3.85    0.34
  -1 -12   2   47.08    2.84
  -1 -12   2   45.94    3.27
  -1  12   2   44.24    3.23
   0 -12   2   63.33    3.94
   0  12  -2   55.13    3.93
   1 -12   2    3.17    0.86
  -1 -12  -2    3.52    0.53
  -1  12  -2    3.93    0.91
  -2 -12  -2   38.55    2.39
  -2 -12  -2   36.16    2.09
  -2 -12  -2   32.55    2.04
  -2 -12  -2   36.44    2.10
  -2  12  -2   32.95    2.05
  -2  12  -2   38.28    2.07
  -2  12  -2   36.16    2.09
   2  12   2   32.73    2.04
   2  12   2   39.67    2.48
  -2  12  -2   38.10    2.15
  -3 -12  -2    3.72    0.33
  -3 -12  -2    3.51    0.35
  -3 -12  -2    3.91    0.32
  -3  12  -2    4.19    0.32
  -3  12  -2    3.18    0.33
   3  12   2    3.30    0.29
  -3  12  -2    2.92    0.29
  -3  12  -2    3.89    0.39
  -3  12  -2    3.53    0.38
  -3 -13   2    0.17    0.17
  -3  13   2    0.40    0.13
  -3  13   2    0.35    0.17
   3  13  -2    0.39    0.19
  -2 -13   2   10.89    0.68
   2 -13  -2    9.31    1.00
  -2 -13   2   10.33    0.65
  -2  13   2    7.86    1.23
   2  13  -2   10.06    0.68
   2  13  -2    9.29    0.64
  -2  13   2    9.34    0.64
   2  13  -2   10.36    0.69
   2  13  -2    9.57    0.62
  -2  13   2   11.40    0.67
  -1 -13   2   10.01    1.34
  -1 -13   2    9.26    0.89
   1  13  -2    8.43    0.61
  -1  13   2    8.78    0.58
   0 -13   2    2.74    0.76
   0  13  -2    4.15    0.91
   1 -13   2   -0.25    0.51
  -1 -13  -2    0.54    0.39
  -1  13  -2   -0.57    0.42
  -2 -13  -2    6.05    0.42
  -2 -13  -2    5.89    0.45
  -2 -13  -2    4.07    0.67
  -2 -13  -2    6.04    0.51
   2  13   2    7.88    1.20
  -2  13  -2    6.21    0.52
  -2  13  -2    5.94    0.47
   2  13   2    5.43    0.40
  -2  13  -2    5.88    0.42
  -2  13  -2    5.82    0.44
  -3 -13  -2   22.40    1.40
  -3 -13  -2   24.75    1.36
  -3 -13  -2   23.45    1.39
  -3  13  -2   26.33    1.38
   3  13   2   21.43    1.36
  -3  13  -2   23.82    1.44
  -3  13  -2   23.35    1.39
  -3  13  -2   23.08    1.36
  -3 -14   2   14.44    0.91
  -3  14   2   15.79    0.88
   3  14  -2   14.30    0.90
  -3  14   2   14.52    0.90
  -2 -14   2    0.28    0.18
  -2 -14   2    0.24    0.14
   2  14  -2    0.29    0.12
  -2  14   2    0.25    0.63
  -2  14   2    0.26    0.13
  -2  14   2    0.17    0.15
   2  14  -2    0.45    0.20
   2  14  -2    0.15    0.14
  -1 -14   2   73.20    4.60
  -1 -14   2   76.12    4.10
   1  14  -2   71.92    3.89
  -1  14   2   66.77    3.84
   1  14  -2   59.88    3.83
  -1  14   2   63.78    4.60
   0 -14   2    0.33    0.55
   0  14   2   -0.04    0.20
   0  14  -2   -0.18    0.48
   1 -14   2    9.88    1.45
  -1 -14  -2   10.17    0.68
  -1 -14  -2    9.62    0.95
  -1 -14  -2   13.08    0.77
  -1  14  -2   10.28    0.66
  -1  14  -2    8.82    0.65
  -1  14  -2    8.67    1.28
  -2 -14  -2    0.22    0.13
  -2 -14  -2    0.23    0.15
  -2  14  -2    0.07    0.20
  -2  14  -2    0.18    0.12
  -2  14  -2   -0.08    0.16
   2  14   2    0.46    0.13
  -2  14  -2    0.04    0.14
  -3 -14  -2    5.46    0.35
  -3 -14  -2    4.72    0.36
  -3 -14  -2    4.53    0.36
  -3  14  -2    4.64    0.41
  -3  14  -2    4.42    0.33
   3  14   2    4.88    0.33
  -3  14  -2    4.78    0.34
  -3  14  -2    5.07    0.36
  -3 -15   2   -0.03    0.12
   3  15  -2    0.04    0.11
  -3  15   2   -0.02    0.10
  -3  15   2    0.09    0.12
  -2 -15   2   30.40    1.82
  -2 -15   2   33.01    1.85
  -2  15   2   32.31    1.84
  -2  15   2   31.28    1.82
   2  15  -2   32.16    1.81
   2  15  -2   29.18    1.80
   2  15  -2   32.53    1.84
  -1 -15   2    1.01    0.17
   1 -15  -2    0.48    0.13
  -1 -15   2    0.68    0.44
   1  15  -2    0.85    0.13
  -1  15   2    0.78    0.17
  -1  15   2    0.61    0.64
   1  15  -2    0.57    0.13
   1  15  -2    0.87    0.19
   0 -15   2   51.10    3.44
   0  15   2   46.96    2.68
   0  15  -2   43.47    2.68
   0  15   2   46.49    3.40
   0  15  -2   43.34    3.39
   0  15  -2   52.54    2.70
  -1 -15  -2   11.08    0.66
  -1 -15  -2    9.42    0.61
  -1 -15  -2   10.03    0.66
  -1 -15  -2    6.48    0.86
  -1  15  -2    9.54    0.65
  -1  15  -2   11.88    0.63
  -1  15  -2    8.63    1.28
  -1  15  -2    9.77    0.60
  -2 -15  -2   13.72    0.90
  -2 -15  -2   14.40    0.86
  -2 -15  -2   14.49    0.90
  -2  15  -2   15.38    0.92
  -2  15  -2   13.69    0.95
  -2  15  -2   15.27    0.87
  -2  15  -2   13.36    0.88
   2  15   2   15.59    0.86
  -3 -15  -2    4.61    0.29
  -3 -15  -2    3.71    0.30
  -3 -15  -2    4.21    0.31
  -3  15  -2    3.89    0.28
  -3  15  -2    3.61    0.33
   3  15   2    3.67    0.27
  -3  15  -2    3.90    0.30
  -3  15  -2    4.25    0.29
  -3 -16   2    0.52    0.12
   3  16  -2    0.47    0.10
  -3  16   2    0.37    0.10
  -3  16   2    0.37    0.12
  -2 -16   2    0.96    0.16
  -2 -16   2    0.36    0.22
   2  16  -2    0.47    0.14
   2  16  -2    0.43    0.11
   2  16  -2    0.63    0.31
  -2  16   2    0.40    0.15
  -2  16   2    0.52    0.14
  -1 -16   2    1.38    0.19
   1 -16  -2    1.33    0.16
  -1 -16   2    1.57    0.49
  -1  16   2    1.09    0.69
   1  16  -2    1.26    0.16
  -1  16   2    1.38    0.20
   1  16  -2    1.89    0.25
   1  16  -2    1.49    0.17
   0 -16  -2    0.23    0.11
   0 -16  -2    0.05    0.13
   0 -16   2    0.18    0.13
   0  16  -2    0.21    0.10
   0  16  -2    0.26    0.16
   0  16   2   -0.27    0.59
   0  16   2    0.19    0.14
   0  16  -2    0.25    0.11
   0  16  -2    0.07    0.52
  -1 -16  -2    0.66    0.17
  -1 -16  -2    0.48    0.12
  -1 -16  -2   -0.28    0.44
  -1 -16  -2    0.48    0.16
   1  16   2    0.47    0.17
  -1  16  -2    0.75    0.19
  -1  16  -2    0.30    0.58
  -1  16  -2    0.68    0.12
  -1  16  -2    0.76    0.13
  -2 -16  -2    4.50    0.38
  -2 -16  -2    4.70    0.37
  -2 -16  -2    5.03    0.35
   2  16   2    4.82    0.35
  -2  16  -2    5.28    0.52
  -2  16  -2    4.60    0.35
  -2  16  -2    4.89    0.40
  -3 -16  -2    0.86    0.14
   3  16   2    0.97    0.10
  -3  16  -2    0.88    0.12
  -3  16  -2    1.03    0.11
  -3  16  -2    0.67    0.15
  -2 -17   2   20.02    1.20
   2  17  -2   22.37    1.19
   2  17  -2   18.18    1.17
  -2  17   2   20.62    1.19
  -2  17   2   20.57    1.21
  -1 -17   2    0.02    0.13
   1 -17  -2    0.24    0.11
   1  17  -2    0.20    0.11
   1  17  -2    0.27    0.11
  -1  17   2    0.11    0.61
  -1  17   2    0.22    0.14
   0 -17  -2   12.27    0.73
   0 -17   2   12.45    0.73
   0 -17  -2   11.96    0.71
   0  17  -2   12.14    0.70
   0  17  -2   11.55    0.69
   0  17   2   10.78    0.73
   0  17   2    9.24    1.63
   0  17  -2    7.73    1.26
  -1 -17  -2   11.63    0.72
  -1 -17  -2   11.63    0.71
  -1 -17  -2   10.52    0.72
  -1  17  -2   10.54    0.67
  -1  17  -2   11.63    0.69
  -1  17  -2   12.01    0.74
  -2 -17  -2    0.82    0.16
  -2 -17  -2    0.88    0.19
  -2 -17  -2    0.62    0.14
  -2  17  -2    1.05    0.18
  -2  17  -2    0.67    0.13
  -2 -18   2    0.64    0.14
   2  18  -2    0.66    0.11
  -2  18   2    1.00    0.14
   2  18  -2    0.77    0.14
  -2  18   2    0.62    0.15
  -1 -18   2   43.35    2.44
  -1  18   2   41.52    2.43
   1  18  -2   39.87    2.40
  -1  18   2   45.41    2.47
   1  18  -2   42.65    2.41
   0 -18  -2    0.21    0.15
   0 -18   2    0.16    0.13
   0 -18  -2    0.04    0.13
   0  18  -2    0.06    0.10
   0  18   2    0.10    0.13
   0  18  -2    0.04    0.09
  -1 -18  -2    0.77    0.16
  -1 -18  -2    0.71    0.16
  -1  18  -2    0.96    0.14
  -1  18  -2    0.72    0.11
  -2 -18  -2    0.68    0.13
  -2 -18  -2    0.99    0.16
  -2  18  -2    1.06    0.14
  -2  18  -2    1.20    0.17
  -2 -19   2    0.99    0.14
  -2  19   2    0.67    0.14
   2  19  -2    1.30    0.14
  -2  19   2    1.09    0.13
   2  19  -2    0.77    0.11
  -1 -19   2    0.14    0.13
  -1  19   2   -0.12    0.11
   1  19  -2   -0.06    0.09
  -1  19   2   -0.15    0.12
   1  19  -2    0.04    0.10
   0 -19  -2    3.22    0.28
   0 -19  -2    3.36    0.32
   0 -19   2    3.13    0.29
   0  19  -2    3.03    0.25
   0  19  -2    3.48    0.26
   0  19   2    3.14    0.29
  -1 -19  -2    9.81    0.63
  -1 -19  -2    9.92    0.63
  -1  19  -2   10.38    0.61
  -1  19  -2    9.83    0.59
  -2 -19  -2    0.86    0.14
  -2 -19  -2    1.01    0.15
  -2 -19  -2    0.73    0.12
  -2  19  -2    0.67    0.13
  -2  19  -2    0.84    0.12
  -2 -20   2    0.40    0.10
   2  20  -2    0.55    0.10
   2  20  -2    0.35    0.08
  -2  20   2    0.39    0.11
  -2  20   2    0.40    0.09
  -1 -20   2    4.00    0.32
   1  20  -2    4.41    0.28
  -1  20   2    3.70    0.29
  -1  20   2    3.47    0.30
   1  20  -2    3.40    0.27
   0 -20  -2    2.10    0.24
   0 -20  -2    1.71    0.18
   0 -20   2    1.69    0.19
   0  20  -2    1.86    0.18
   0  20  -2    1.79    0.17
  -1 -20  -2    2.65    0.27
  -1 -20  -2    2.58    0.24
  -1 -20  -2    2.50    0.23
  -1  20  -2    2.36    0.23
  -1  20  -2    2.55    0.21
  -1  20  -2    2.56    0.26
  -2 -20  -2    0.24    0.10
  -2 -20  -2    0.06    0.08
  -2  20  -2    0.08    0.07
  -2  20  -2    0.13    0.08
  -1 -21   2    1.04    0.16
  -1  21   2    0.99    0.14
   1  21  -2    1.23    0.13
  -1  21   2    1.45    0.15
   1  21  -2    1.46    0.14
   0 -21  -2    2.83    0.27
   0 -21  -2    2.73    0.24
   0  21  -2    3.18    0.22
   0  21  -2    2.94    0.22
  -1 -21  -2    0.05    0.11
  -1 -21  -2    0.15    0.11
  -1 -21  -2   -0.13    0.08
  -1  21  -2    0.00    0.08
  -1  21  -2    0.03    0.11
  -1 -22   2    5.24    0.34
  -1  22   2    5.09    0.32
   1  22  -2    4.17    0.31
   1  22  -2    5.29    0.31
   0 -22  -2    5.61    0.38
   0 -22  -2    5.88    0.40
   0  22  -2    6.58    0.37
   0  22  -2    5.67    0.37
  -1 -22  -2    0.17    0.14
  -1 -22  -2    0.03    0.08
  -1  22  -2    0.16    0.07
  -1  22  -2    0.04    0.09
   4   0  -3    0.03    0.19
  -4   0   3    0.31    0.11
   3   0  -3    0.29    0.16
  -3   0   3    0.12    0.11
  -3   0   3    0.43    0.16
  -2   0   3    0.22    0.45
   2   0  -3    0.02    0.20
  -1   0   3    3.80    0.64
   1   0  -3    4.85    0.44
   1   0  -3    4.93    0.63
   0   0   3   -0.13    0.21
   0   0  -3   -0.15    0.17
  -1   0  -3    1.43    0.26
  -1   0  -3    1.02    0.35
  -2   0  -3    0.02    0.22
  -3   0  -3   13.58    0.95
  -3   0  -3   14.70    0.88
  -3   0  -3   13.60    0.86
  -4  -1   3   10.98    0.64
   4   1  -3    8.61    0.69
  -4   1   3   11.15    0.64
  -3  -1   3    8.15    0.54
  -3  -1   3    8.29    0.57
  -3   1   3    8.59    0.57
  -3   1   3    8.31    0.53
   3   1  -3    8.06    0.57
   2  -1  -3    3.33    0.43
  -2  -1   3    2.24    0.63
  -2   1   3    2.03    0.60
   2   1  -3    2.74    0.40
   1  -1  -3  108.48    6.22
  -1  -1   3  111.59    6.50
   1  -1  -3  108.17    6.44
   1   1  -3  106.44    6.43
  -1   1   3  111.11    6.50
   0  -1  -3    1.24    0.36
   0  -1   3    1.55    0.38
   0   1   3    1.80    0.42
   0   1  -3    0.85    0.31
  -1  -1  -3   17.15    1.08
  -1   1  -3   16.68    1.09
  -1   1  -3   16.80    1.28
  -2  -1  -3   13.34    0.99
  -2   1  -3   13.53    0.99
  -3  -1  -3    8.32    0.56
  -3  -1  -3    8.22    0.55
  -3  -1  -3    8.04    0.66
  -3  -1  -3    8.17    0.55
  -3   1  -3    7.66    0.54
  -3   1  -3    8.09    0.66
  -3   1  -3    8.28    0.57
  -4  -1  -3   14.10    1.00
  -4  -2   3    2.64    0.23
  -4   2   3    2.41    0.24
   4   2  -3    1.67    0.25
  -3  -2   3    1.77    0.23
  -3  -2   3    1.51    0.22
  -3   2   3    1.91    0.23
  -3   2   3    1.36    0.18
   3   2  -3    1.39    0.23
   2  -2  -3  122.34    7.02
  -2  -2   3  121.62    7.42
   2   2  -3  117.86    7.01
  -2   2   3  125.95    7.45
   1  -2  -3   12.32    1.05
  -1  -2   3   14.14    1.17
   1  -2  -3   13.25    0.88
   1   2  -3   11.53    1.03
  -1   2   3   11.82    1.10
   0  -2   3  165.35    9.32
   0  -2  -3  152.52    9.27
   0   2  -3  154.71    9.28
   0   2   3  170.26    9.29
  -1  -2  -3    2.44    0.31
  -1   2  -3    2.83    0.34
  -1   2  -3    2.83    0.50
  -2  -2  -3    3.57    0.47
  -2   2  -3    2.87    0.44
  -3  -2  -3    3.81    0.51
  -3  -2  -3    2.44    0.27
  -3  -2  -3    2.54    0.25
  -3  -2  -3    3.06    0.29
  -3  -2  -3    3.39    0.41
  -3   2  -3    3.13    0.31
  -3   2  -3    2.49    0.27
  -3   2  -3    3.04    0.39
  -3   2  -3    2.26    0.28
  -4  -2  -3    4.23    0.49
  -4  -2  -3    4.08    0.33
  -4  -3   3    5.12    0.34
  -4   3   3    4.87    0.35
   4   3  -3    4.68    0.43
  -4   3   3    4.53    0.35
  -3  -3   3    1.00    0.19
   3   3  -3    1.07    0.21
  -3   3   3    1.11    0.16
  -2  -3   3    0.23    0.49
   2  -3  -3    0.29    0.22
   2   3  -3   -0.10    0.21
  -2   3   3    0.05    0.43
   1  -3  -3    0.80    0.36
  -1  -3   3    0.72    0.35
   1  -3  -3    0.53    0.21
  -1  -3   3    1.22    0.53
   1   3  -3    0.72    0.33
  -1   3   3    0.51    0.33
   0  -3   3    1.28    0.38
   0  -3  -3    0.75    0.34
   0  -3   3    1.81    0.44
   0   3   3    1.43    0.36
   0   3  -3    0.87    0.33
  -1  -3  -3    1.02    0.23
  -1   3  -3    0.78    0.31
  -1   3  -3    1.02    0.23
  -2  -3  -3    7.82    0.66
  -2  -3  -3    6.57    0.54
  -2   3  -3    7.76    0.73
  -3  -3  -3    1.13    0.17
  -3  -3  -3    1.12    0.29
  -3  -3  -3    1.23    0.20
  -3  -3  -3    1.27    0.24
  -3  -3  -3    0.96    0.17
  -3   3  -3    0.82    0.17
  -3   3  -3    1.14    0.29
  -3   3  -3    0.81    0.17
  -3   3  -3    1.08    0.20
  -4  -3  -3    8.09    0.53
  -4  -4   3    1.15    0.18
  -4  -4   3    1.51    0.16
  -4   4   3    1.77    0.18
  -4   4   3    1.99    0.17
   4   4  -3    1.52    0.23
  -3  -4   3   11.79    0.74
   3   4  -3   10.89    0.74
  -3   4   3   11.51    0.71
   2  -4  -3    7.77    0.64
   2   4  -3    4.84    0.60
  -2   4   3    5.14    0.84
  -1  -4   3    7.41    0.98
   1  -4  -3    8.92    0.66
   1  -4  -3    8.51    0.86
  -1  -4   3    6.25    0.81
  -1   4   3    7.32    0.92
   1   4  -3    8.18    0.83
   0  -4  -3   88.72    5.42
   0  -4   3   86.26    5.44
   0   4  -3   93.26    5.46
   0   4   3   93.21    5.39
  -1  -4  -3   11.23    0.93
   1  -4   3   15.60    1.45
  -1   4  -3   14.71    1.20
  -1   4  -3   14.44    0.95
  -2  -4  -3    0.28    0.25
  -2  -4  -3    0.19    0.17
  -2   4  -3    0.01    0.25
  -3  -4  -3   24.81    1.53
  -3  -4  -3   23.28    1.50
  -3  -4  -3   24.30    1.44
  -3  -4  -3   25.24    1.45
  -3   4  -3   25.16    1.46
  -3   4  -3   25.39    1.47
  -3   4  -3   24.66    1.45
  -4  -4  -3    2.92    0.28
  -4   4  -3    2.87    0.30
  -4  -5   3    2.66    0.22
  -4  -5   3    2.04    0.23
  -4   5   3    2.26    0.21
   4   5  -3    2.34    0.28
  -4   5   3    2.78    0.23
  -3  -5   3   17.62    1.07
   3   5  -3   17.19    1.09
  -3   5   3   17.92    1.05
   2  -5  -3    0.26    0.24
  -2  -5   3   -0.08    0.51
  -2   5   3    0.37    0.44
   1  -5  -3  269.94   15.70
  -1  -5   3  295.52   16.09
  -1  -5   3  266.52   15.93
  -1   5   3  281.15   16.02
   1   5  -3  281.56   15.95
   0  -5   3    1.99    0.53
   0  -5  -3    1.59    0.46
   0   5  -3    1.64    0.47
   0   5   3    2.09    0.45
   1  -5   3  153.44    9.35
  -1   5  -3  151.36    8.88
  -1   5  -3  164.33    9.23
  -2  -5  -3    0.37    0.19
  -2  -5  -3    0.47    0.27
  -2   5  -3    0.47    0.29
  -3  -5  -3    0.15    0.23
  -3  -5  -3    0.12    0.19
  -3  -5  -3    0.17    0.13
  -3  -5  -3    0.01    0.11
  -3   5  -3    0.01    0.16
  -3   5  -3    0.25    0.15
  -3   5  -3    0.03    0.13
  -3   5  -3    0.17    0.21
  -4  -6   3    0.14    0.09
  -4  -6   3   -0.11    0.10
  -4   6   3   -0.01    0.10
   4   6  -3    0.19    0.18
  -4   6   3    0.08    0.10
  -3  -6   3   12.53    0.80
   3   6  -3   12.62    0.83
  -3   6   3   12.98    0.78
  -2  -6   3    0.33    0.57
   2  -6  -3    0.19    0.25
  -2   6   3    0.30    0.47
   2   6  -3    0.00    0.11
  -1  -6   3    9.79    1.08
   1  -6  -3    7.24    0.68
  -1  -6   3    9.83    1.10
   1   6  -3    8.06    0.89
  -1   6   3    9.80    1.02
   0  -6   3   12.35    1.23
   0   6  -3   12.66    1.15
   1  -6   3    3.80    0.88
  -1   6  -3    5.68    0.56
  -1   6  -3    5.34    0.78
  -2  -6  -3    1.28    0.24
  -2  -6  -3    0.98    0.35
  -2  -6  -3    1.24    0.17
  -2   6  -3    1.44    0.18
  -2   6  -3    1.30    0.38
  -3  -6  -3   12.96    0.86
  -3  -6  -3   12.69    0.85
  -3  -6  -3   12.72    0.77
  -3   6  -3   13.06    0.81
  -3   6  -3   13.26    0.79
  -3   6  -3   10.44    0.86
  -3   6  -3   12.83    0.80
  -3  -7   3    9.93    0.67
   3   7  -3   10.92    0.71
  -3   7   3   10.14    0.65
  -2  -7   3    4.91    0.95
   2  -7  -3    6.96    0.67
   2   7  -3    6.01    0.44
   2   7  -3    6.07    0.47
  -2   7   3    4.16    0.87
  -1  -7   3   24.01    1.95
   1  -7  -3   22.85    1.55
  -1  -7   3   24.09    1.89
   1   7  -3   23.36    1.79
  -1   7   3   23.12    1.85
   0  -7   3    3.92    0.74
   0   7  -3    2.49    0.60
   1  -7   3   13.96    1.54
  -1   7  -3   14.32    1.07
  -1   7  -3   16.29    1.44
  -2  -7  -3   18.72    1.20
   2  -7   3   20.63    2.10
  -2  -7  -3   20.75    1.16
  -2  -7  -3   21.74    1.42
  -2   7  -3   21.02    1.17
  -2   7  -3   20.87    1.41
  -2   7  -3   16.21    1.16
  -3  -7  -3    1.56    0.27
  -3  -7  -3    1.56    0.20
  -3  -7  -3    1.54    0.28
  -3   7  -3    1.47    0.20
  -3   7  -3    0.90    0.20
  -3   7  -3    1.33    0.22
  -3   7  -3    1.31    0.29
  -3  -8   3    4.00    0.35
   3   8  -3    4.11    0.42
  -3   8   3    3.83    0.32
  -2  -8   3   43.42    3.01
   2  -8  -3   41.51    2.48
  -2   8   3   34.31    2.26
   2   8  -3   38.33    2.25
  -2   8   3   41.45    2.98
   2   8  -3   39.29    2.25
  -1  -8   3   11.69    1.31
  -1  -8   3    8.74    1.22
   1  -8  -3   11.87    0.93
   1   8  -3   12.19    1.15
  -1   8   3   11.37    1.22
   0  -8   3  319.71   18.72
   0   8  -3  331.12   18.76
   1  -8   3    0.52    0.51
  -1   8  -3    0.61    0.44
  -1   8  -3    0.18    0.29
   2  -8   3   25.45    2.51
  -2  -8  -3   29.24    1.66
  -2  -8  -3   25.72    1.64
  -2  -8  -3   31.29    1.88
  -2  -8  -3   25.46    1.59
  -2   8  -3   28.77    1.69
  -2   8  -3   29.07    1.62
  -2   8  -3   24.81    1.62
  -2   8  -3   32.29    1.90
  -3  -8  -3    4.55    0.44
  -3  -8  -3    4.73    0.43
  -3  -8  -3    4.61    0.36
  -3   8  -3    4.59    0.37
  -3   8  -3    4.29    0.46
  -3   8  -3    4.10    0.37
  -3  -9   3    0.74    0.18
   3   9  -3    0.71    0.23
  -3   9   3    0.36    0.14
  -2  -9   3   20.54    1.16
  -2  -9   3   17.26    1.92
   2  -9  -3   20.42    1.42
  -2   9   3   18.84    2.13
   2   9  -3   20.39    1.19
   2   9  -3   18.39    1.18
  -2   9   3   17.86    1.16
  -1  -9   3    7.95    1.18
   1  -9  -3    7.99    0.81
  -1  -9   3    6.86    1.14
  -1   9   3    9.44    1.13
   1   9  -3   11.21    1.43
   0  -9   3    5.26    0.96
   0   9  -3    4.63    0.86
   1  -9   3   17.36    1.81
  -1   9  -3   19.64    1.77
  -2  -9  -3   29.38    1.83
  -2  -9  -3   34.12    1.90
  -2  -9  -3   29.17    1.87
  -2  -9  -3   26.36    1.92
  -2  -9  -3   36.02    2.15
  -2   9  -3   33.01    1.94
  -2   9  -3   34.39    1.83
  -2   9  -3   35.60    2.14
   2   9   3   34.26    2.24
  -2   9  -3   30.50    1.86
  -2   9  -3   34.18    1.87
  -3  -9  -3    4.54    0.44
  -3  -9  -3    4.17    0.35
  -3  -9  -3    4.41    0.41
  -3   9  -3    4.23    0.37
  -3   9  -3    4.78    0.46
  -3   9  -3    4.39    0.37
  -3 -10   3    7.83    0.54
   3  10  -3    8.02    0.50
  -3  10   3    7.10    0.50
  -3  10   3    7.00    0.59
   3  10  -3    8.16    0.58
  -2 -10   3   34.95    1.97
   2 -10  -3   34.91    2.24
   2  10  -3   32.06    1.98
   2  10  -3   34.40    2.00
  -2  10   3   33.30    1.97
   1 -10  -3    0.97    0.38
  -1 -10   3    0.58    0.55
  -1  10   3    0.73    0.55
   0 -10   3    0.91    0.54
   0  10  -3    0.97    0.55
   1 -10   3   12.20    1.58
  -1  10  -3   13.41    1.46
  -2 -10  -3   11.24    0.71
  -2 -10  -3    7.58    0.75
  -2 -10  -3    9.28    0.64
  -2 -10  -3   10.76    0.99
  -2 -10  -3    9.54    0.67
  -2  10  -3   10.46    0.74
  -2  10  -3   11.50    0.68
   2  10   3    9.67    1.09
  -2  10  -3   10.26    0.67
  -2  10  -3   12.32    1.02
  -2  10  -3   10.34    0.63
  -3 -10  -3   10.31    0.68
  -3 -10  -3    9.73    0.63
  -3 -10  -3    8.23    0.68
  -3  10  -3   10.43    0.65
  -3  10  -3   10.58    0.65
  -3  10  -3   10.52    0.73
  -3 -11   3    9.60    0.60
  -3  11   3    8.60    0.58
   3  11  -3    9.26    0.56
  -3  11   3    7.06    0.55
   3  11  -3    9.63    0.62
   2 -11  -3   -0.60    0.37
  -2 -11   3    0.01    0.14
  -2 -11   3   -0.07    0.14
   2  11  -3   -0.02    0.13
   2  11  -3    0.26    0.19
  -2  11   3    0.00    0.16
   2  11  -3   -0.05    0.13
  -1 -11   3   44.58    3.27
   1 -11  -3   43.44    2.60
  -1  11   3   44.53    3.62
   1  11  -3   45.65    2.60
  -1  11   3   45.79    2.59
   0 -11   3   15.93    1.57
   0  11  -3   13.88    1.50
  -1  11  -3   41.75    2.45
  -1  11  -3   42.30    3.20
  -1  11  -3   43.24    2.46
  -2 -11  -3    9.01    1.02
  -2 -11  -3    9.09    0.62
  -2 -11  -3    9.57    0.66
  -2 -11  -3   10.74    0.69
  -2  11  -3    9.48    0.66
  -2  11  -3   10.61    0.67
  -2  11  -3   10.34    0.63
  -2  11  -3   10.07    0.73
  -3 -11  -3    2.92    0.32
  -3 -11  -3    3.06    0.28
  -3  11  -3    2.84    0.35
  -3  11  -3    2.75    0.29
  -3  11  -3    3.33    0.30
  -3 -12   3   12.10    0.74
  -3  12   3   11.31    0.71
   3  12  -3   11.59    0.72
   3  12  -3   11.38    0.71
   3  12  -3   11.77    0.75
  -3  12   3   11.21    0.72
  -2 -12   3    9.57    0.63
  -2 -12   3    9.17    0.61
  -2  12   3    8.99    0.62
   2  12  -3    9.39    0.65
   2  12  -3    9.14    0.59
   2  12  -3    9.03    0.65
   1 -12  -3   34.94    2.04
  -1 -12   3   36.63    2.77
  -1  12   3   36.00    2.01
   1  12  -3   32.87    2.01
   1  12  -3   36.65    2.05
   1  12  -3   32.78    2.01
   0 -12   3   14.45    1.59
   0 -12  -3   13.56    0.91
   0  12   3   14.98    0.89
   0  12  -3   13.66    1.52
  -1 -12  -3   40.74    2.23
   1 -12   3   37.77    2.90
  -1  12  -3   35.38    2.94
  -1  12  -3   38.09    2.19
  -1  12  -3   35.60    2.18
  -1  12  -3   38.92    2.19
  -2 -12  -3   10.61    0.68
  -2 -12  -3    9.62    0.64
  -2 -12  -3   10.47    0.69
  -2  12  -3    9.91    0.68
  -2  12  -3    8.57    0.63
  -2  12  -3   11.55    0.68
  -2  12  -3   10.19    0.74
  -3 -12  -3   16.04    0.93
  -3 -12  -3   15.37    0.96
  -3  12  -3   15.62    1.00
  -3  12  -3   17.08    0.95
  -3  12  -3   14.42    0.95
  -3 -13   3    4.11    0.35
   3  13  -3    4.61    0.33
   3  13  -3    4.85    0.38
  -3  13   3    4.51    0.33
   3  13  -3    4.22    0.33
  -3  13   3    4.26    0.34
  -2 -13   3    6.91    0.52
  -2 -13   3    6.79    0.50
   2  13  -3    7.18    0.54
   2  13  -3    6.88    0.48
   2  13  -3    7.09    0.54
  -2  13   3    7.10    0.51
   2  13  -3    7.67    0.51
  -1 -13   3   16.28    0.94
   1 -13  -3   15.33    0.98
   1  13  -3   14.11    0.94
  -1  13   3   16.32    0.95
   1  13  -3   15.65    0.99
   1  13  -3   16.03    0.96
   1  13  -3   14.82    0.91
   0 -13   3    9.10    1.33
   0 -13  -3    9.61    0.65
   0  13  -3    8.35    0.59
   0  13   3   10.00    0.61
   0  13  -3    9.01    0.60
   0  13  -3    8.57    1.24
  -1 -13  -3    5.11    0.38
  -1 -13  -3    5.85    0.41
  -1 -13  -3    6.29    0.43
  -1 -13  -3    5.61    0.45
  -1  13  -3    4.76    0.46
  -1  13  -3    5.56    0.41
  -1  13  -3    4.95    1.09
  -1  13  -3    5.63    0.44
  -1  13  -3    5.29    0.38
  -1  13  -3    5.14    0.43
  -2 -13  -3   29.48    1.65
  -2 -13  -3   27.31    1.65
  -2 -13  -3   27.71    1.61
  -2  13  -3   28.68    1.71
  -2  13  -3   25.75    1.61
  -2  13  -3   26.93    1.65
  -2  13  -3   29.55    1.64
  -3 -13  -3    0.58    0.12
  -3 -13  -3    0.36    0.14
  -3  13  -3    0.53    0.14
  -3  13  -3    0.59    0.19
  -3  13  -3    0.31    0.12
  -3 -14   3    0.06    0.12
  -3  14   3   -0.07    0.10
   3  14  -3   -0.04    0.10
   3  14  -3    0.12    0.14
  -3  14   3   -0.06    0.10
  -2 -14   3   18.42    1.06
  -2  14   3   17.77    1.07
   2  14  -3   16.83    1.06
   2  14  -3   18.35    1.08
   2  14  -3   16.67    1.10
   2  14  -3   17.61    1.04
   1 -14  -3    0.05    0.11
  -1 -14   3    0.00    0.12
   1 -14  -3   -0.21    0.14
   1  14  -3    0.02    0.13
   1  14  -3   -0.17    0.16
   1  14  -3    0.02    0.11
  -1  14   3    0.07    0.14
   1  14  -3    0.12    0.15
   0 -14  -3    0.09    0.15
   0 -14  -3    0.21    0.16
   0 -14  -3   -0.06    0.11
   0 -14  -3    0.38    0.14
   0 -14   3    0.23    0.12
   0  14  -3    0.19    0.09
   0  14  -3    0.01    0.56
   0  14   3    0.13    0.15
   0  14  -3    0.18    0.15
   0  14  -3    0.28    0.13
  -1 -14  -3   28.12    1.61
  -1 -14  -3   28.40    1.59
  -1 -14  -3   27.37    1.56
  -1 -14  -3   26.79    1.63
  -1  14  -3   26.42    1.60
  -1  14  -3   21.91    2.28
  -1  14  -3   27.74    1.56
  -1  14  -3   28.32    1.60
  -1  14  -3   26.58    1.58
  -1  14  -3   27.12    1.64
  -2 -14  -3    6.83    0.44
  -2 -14  -3    6.28    0.47
  -2  14  -3    6.21    0.52
  -2  14  -3    6.38    0.44
  -2  14  -3    6.35    0.48
  -2  14  -3    6.50    0.46
  -3 -14  -3    1.72    0.20
  -3 -14  -3    2.14    0.20
  -3  14  -3    2.02    0.19
  -3  14  -3    1.83    0.20
  -3  14  -3    1.86    0.23
  -3 -15   3    4.13    0.32
  -3  15   3    4.86    0.31
   3  15  -3    4.82    0.30
  -2 -15   3   10.21    0.70
   2  15  -3   11.57    0.69
  -2  15   3   11.36    0.71
   2  15  -3   11.69    0.73
   1 -15  -3    7.16    0.47
  -1 -15   3    7.06    0.51
   1  15  -3    7.04    0.46
   1  15  -3    7.38    0.52
   1  15  -3    7.06    0.50
   1  15  -3    7.99    0.55
  -1  15   3    7.35    0.51
   0 -15   3   -0.17    0.11
   0 -15  -3   -0.05    0.10
   0 -15  -3   -0.07    0.12
   0 -15  -3    0.02    0.14
   0 -15  -3    0.12    0.16
   0  15  -3   -0.07    0.09
   0  15  -3    0.16    0.13
   0  15   3    0.17    0.16
   0  15  -3   -0.29    0.51
   0  15  -3    0.22    0.16
  -1 -15  -3    4.07    0.32
  -1 -15  -3    4.07    0.35
  -1 -15  -3    4.68    0.37
  -1 -15  -3    4.13    0.39
  -1  15  -3    3.96    0.31
  -1  15  -3    4.08    0.39
  -1  15  -3    3.80    0.96
  -1  15  -3    4.53    0.34
  -1  15  -3    3.93    0.37
  -2 -15  -3   12.41    0.85
  -2 -15  -3   13.11    0.88
  -2 -15  -3   14.10    0.82
  -2  15  -3   14.34    0.86
  -2  15  -3   14.44    0.84
  -2  15  -3   14.05    0.83
  -2  15  -3   13.76    0.90
  -2 -16   3    0.09    0.12
   2  16  -3   -0.07    0.11
   2  16  -3    0.17    0.17
  -2  16   3   -0.04    0.13
  -2  16   3   -0.03    0.12
  -1 -16   3    2.44    0.24
   1 -16  -3    1.97    0.20
   1  16  -3    2.21    0.21
   1  16  -3    2.09    0.25
  -1  16   3    2.15    0.24
   0 -16  -3   24.36    1.36
   0 -16  -3   23.25    1.34
   0 -16  -3   23.98    1.42
   0 -16   3   24.79    1.37
   0  16  -3   22.61    1.37
   0  16   3   23.25    1.37
   0  16  -3   22.47    1.33
   0  16  -3   18.56    2.01
   0  16  -3   23.41    1.37
  -1 -16  -3   37.22    2.23
  -1 -16  -3   37.57    2.16
  -1 -16  -3   38.91    2.20
  -1 -16  -3   40.14    2.18
  -1  16  -3   37.24    2.18
   1  16   3   35.88    2.18
  -1  16  -3   39.02    2.16
  -1  16  -3   37.02    2.19
  -1  16  -3   38.87    2.20
  -2 -16  -3    0.06    0.12
  -2 -16  -3    0.19    0.12
  -2 -16  -3    0.01    0.12
  -2  16  -3    0.07    0.17
  -2  16  -3    0.20    0.13
  -2  16  -3   -0.24    0.10
  -2  16  -3    0.10    0.12
  -2 -17   3    0.71    0.15
  -2  17   3    0.87    0.13
   2  17  -3    0.91    0.17
   2  17  -3    1.15    0.14
  -2  17   3    0.79    0.15
  -1 -17   3    2.00    0.23
   1 -17  -3    1.78    0.18
   1  17  -3    2.08    0.20
  -1  17   3    2.00    0.22
   1  17  -3    1.93    0.24
   0 -17   3    2.43    0.26
   0 -17  -3    3.29    0.33
   0 -17  -3    3.28    0.28
   0 -17  -3    3.03    0.26
   0  17  -3    3.25    0.23
   0  17  -3    3.54    0.32
   0  17   3    3.08    0.30
   0  17  -3    3.25    0.25
  -1 -17  -3    0.11    0.14
  -1 -17  -3    0.37    0.16
  -1 -17  -3    0.23    0.13
  -1 -17  -3    0.18    0.11
  -1  17  -3    0.20    0.17
   1  17   3    0.29    0.15
  -1  17  -3    0.36    0.15
  -1  17  -3    0.09    0.11
  -1  17  -3    0.23    0.19
  -2 -17  -3    9.77    0.55
  -2 -17  -3    8.77    0.56
  -2 -17  -3    9.20    0.57
  -2  17  -3    8.19    0.60
  -2  17  -3    9.36    0.55
  -2  17  -3    8.80    0.57
  -2  17  -3    9.14    0.55
   2  17   3    8.02    0.56
  -2 -18   3    4.49    0.35
   2  18  -3    5.00    0.36
   2  18  -3    5.55    0.33
  -2  18   3    5.01    0.35
  -2  18   3    5.07    0.34
  -1 -18   3    3.32    0.31
   1  18  -3    3.37    0.32
  -1  18   3    3.22    0.30
   1  18  -3    3.41    0.25
   0 -18   3    1.66    0.20
   0 -18  -3    2.02    0.25
   0 -18  -3    1.73    0.19
   0 -18  -3    1.79    0.17
   0  18  -3    1.63    0.22
   0  18  -3    1.83    0.17
   0  18  -3    1.82    0.17
   0  18   3    2.07    0.22
  -1 -18  -3    0.07    0.11
  -1 -18  -3    0.13    0.11
  -1 -18  -3    0.28    0.14
  -1 -18  -3    0.19    0.14
  -1  18  -3    0.30    0.13
  -1  18  -3    0.27    0.16
  -1  18  -3    0.21    0.10
   1  18   3    0.32    0.15
  -2 -18  -3    0.00    0.09
  -2 -18  -3    0.23    0.11
  -2 -18  -3    0.20    0.09
  -2  18  -3   -0.04    0.08
  -2  18  -3    0.18    0.10
  -2 -19   3    1.72    0.20
   2  19  -3    2.82    0.18
  -2  19   3    2.24    0.21
  -2  19   3    2.41    0.19
  -1 -19   3    0.47    0.14
  -1  19   3    0.56    0.14
   1  19  -3    0.46    0.10
   1  19  -3    0.59    0.15
   0 -19  -3    6.00    0.45
   0 -19  -3    6.60    0.40
   0 -19  -3    6.48    0.41
   0 -19   3    5.93    0.42
   0  19  -3    6.17    0.44
   0  19  -3    5.87    0.39
   0  19   3    5.34    0.42
   0  19  -3    6.14    0.38
  -1 -19  -3    1.72    0.16
  -1 -19  -3    1.61    0.18
  -1 -19  -3    1.54    0.20
  -1 -19  -3    1.68    0.20
  -1  19  -3    1.70    0.20
  -1  19  -3    1.66    0.18
   1  19   3    1.42    0.19
  -1  19  -3    1.77    0.16
  -1 -20   3    0.26    0.12
   1  20  -3    0.19    0.08
  -1  20   3    0.19    0.11
   0 -20  -3    8.36    0.52
   0 -20  -3    8.35    0.55
   0 -20  -3    8.73    0.50
   0  20  -3    8.05    0.50
   0  20   3    7.81    0.52
  -1 -20  -3    1.75    0.21
  -1 -20  -3    1.52    0.16
  -1 -20  -3    2.15    0.17
  -1  20  -3    1.91    0.15
  -1  20  -3    1.54    0.17
   1  20   3    1.55    0.18
  -1 -21   3    4.00    0.28
   1  21  -3    3.65    0.24
  -1  21   3    3.52    0.30
   0 -21  -3    1.25    0.15
   0 -21  -3    1.10    0.12
   0  21  -3    1.16    0.11
   0  21   3    0.93    0.13
  -1 -21  -3    1.08    0.12
  -1  21  -3    1.28    0.11
   2   0  -4   36.86    2.14
  -2   0   4   38.51    2.14
  -2   0   4   32.77    2.80
   1   0  -4    0.08    0.30
  -1   0   4   -0.07    0.31
   0   0   4   22.93    1.71
   0   0  -4   19.23    1.60
  -1   0  -4    0.03    0.41
  -2   0  -4  158.45    8.77
  -2   0  -4  161.40    8.96
  -2   0  -4  150.35    8.82
  -3   0  -4    0.40    0.27
  -3   0  -4    0.18    0.11
  -3  -1   4   25.51    1.49
  -3   1   4   25.06    1.50
   2  -1  -4   11.87    0.77
  -2  -1   4   12.83    1.53
  -2  -1   4   11.01    0.75
  -2   1   4   12.84    1.48
   2   1  -4   12.92    0.87
  -2   1   4   12.01    0.76
   2   1  -4   12.54    0.77
   1  -1  -4   20.02    1.60
  -1  -1   4   18.80    1.66
   1   1  -4   21.42    1.63
  -1   1   4   16.34    1.58
   0  -1   4   24.36    1.90
   0  -1  -4   25.22    1.86
   0   1  -4   25.44    1.86
   0   1   4   22.26    1.84
  -1   1  -4    9.77    1.00
  -2  -1  -4   17.35    1.12
  -2  -1  -4   18.21    1.09
  -2  -1  -4   18.60    1.16
  -2  -1  -4   18.57    1.33
  -2   1  -4   18.76    1.09
  -2   1  -4   18.11    1.30
  -3  -1  -4   15.40    0.94
  -3  -1  -4   15.67    1.05
  -3   1  -4   15.55    0.95
  -3   1  -4   15.71    1.04
  -3  -2   4    5.43    0.42
  -3   2   4    5.70    0.43
  -2  -2   4    6.66    1.15
   2  -2  -4    8.95    0.80
   2  -2  -4    8.19    0.80
  -2  -2   4    9.37    0.59
   2  -2  -4    9.18    0.61
   2   2  -4    9.49    0.67
   2   2  -4    9.13    0.61
  -2   2   4   10.55    1.34
   1  -2  -4   19.29    1.61
  -1  -2   4   19.45    1.70
   1   2  -4   20.16    1.63
  -1   2   4   21.27    1.72
   0  -2   4    0.44    0.39
   0  -2  -4    0.19    0.28
   0   2  -4    0.05    0.26
   0   2   4    0.45    0.35
  -1   2  -4   19.16    1.56
  -2  -2  -4    6.67    0.49
  -2  -2  -4    6.27    0.53
  -2  -2  -4    5.47    0.43
  -2   2  -4    6.33    0.43
  -2   2  -4    8.17    0.76
  -2   2  -4    6.03    0.52
  -3  -2  -4   35.88    2.05
  -3  -2  -4   36.63    2.13
  -3   2  -4   35.25    2.06
  -3   2  -4   34.78    2.13
  -3  -3   4   24.43    1.44
  -3   3   4   24.22    1.44
  -2  -3   4    0.38    0.63
   2  -3  -4    0.42    0.19
  -2  -3   4    0.89    0.15
   2  -3  -4    0.49    0.31
   2  -3  -4    0.57    0.16
   2   3  -4    0.59    0.20
  -2   3   4   -0.20    0.55
   2   3  -4    0.61    0.15
  -1  -3   4    6.87    1.07
   1  -3  -4    9.75    1.01
  -1   3   4    7.15    1.05
   1   3  -4    9.58    1.00
   0  -3   4    2.22    0.59
   0  -3  -4    2.45    0.61
   0   3  -4    2.10    0.54
   0   3   4    2.07    0.53
   1  -3   4   59.22    3.99
  -1   3  -4   62.77    3.96
  -2  -3  -4    0.05    0.10
  -2  -3  -4    0.68    0.23
  -2  -3  -4    0.47    0.18
  -2   3  -4    0.32    0.12
  -2   3  -4    0.35    0.33
  -3  -3  -4   39.71    2.36
  -3  -3  -4   39.61    2.33
  -3  -3  -4   42.83    2.41
  -3   3  -4   42.06    2.34
  -3   3  -4   39.06    2.34
  -3  -4   4    3.04    0.29
  -3   4   4    2.82    0.29
   3   4  -4    3.40    0.35
  -2  -4   4   28.38    2.64
  -2  -4   4   31.57    1.79
   2  -4  -4   30.22    2.01
   2   4  -4   30.45    1.81
   2   4  -4   31.29    1.84
   1  -4  -4   25.83    2.04
  -1  -4   4   28.80    2.23
   1  -4  -4   24.96    1.76
  -1   4   4   28.63    2.15
   1   4  -4   27.92    2.06
   0  -4  -4    8.07    0.92
   0  -4   4    5.66    0.94
   0   4  -4    8.83    0.94
  -1   4  -4   29.14    2.17
  -2  -4  -4   26.70    1.50
  -2  -4  -4   27.09    1.57
  -2  -4  -4   27.07    1.55
  -2   4  -4   22.70    1.54
  -2   4  -4   26.77    1.50
  -2   4  -4   22.10    1.57
  -2   4  -4   29.50    1.75
  -3  -4  -4    1.05    0.21
  -3  -4  -4    0.65    0.25
  -3  -4  -4    0.67    0.15
  -3   4  -4    1.06    0.17
  -3  -5   4    0.17    0.13
   3   5  -4   -0.14    0.16
   3   5  -4    0.01    0.21
  -3   5   4    0.23    0.14
  -2  -5   4   14.42    0.90
   2  -5  -4   13.62    1.12
   2   5  -4   15.24    0.92
   2   5  -4   13.26    0.93
   2   5  -4   16.39    0.96
   1  -5  -4    0.43    0.29
  -1  -5   4    0.32    0.48
   1   5  -4   -0.14    0.33
  -1   5   4   -0.27    0.38
   0  -5  -4   43.74    3.03
   0  -5   4   44.03    3.12
   0   5  -4   45.51    3.08
  -1  -5  -4    2.03    0.27
  -1   5  -4    1.82    0.57
  -2  -5  -4   36.90    2.19
  -2  -5  -4   39.23    2.21
  -2  -5  -4   38.36    2.15
  -2   5  -4   32.52    2.19
  -2   5  -4   40.31    2.39
  -2   5  -4   39.03    2.15
  -2   5  -4   37.34    2.15
  -2   5  -4   36.19    2.23
  -3  -5  -4    5.46    0.45
  -3  -5  -4    5.85    0.51
  -3  -5  -4    4.78    0.43
  -3   5  -4    5.31    0.40
  -3   5  -4    5.45    0.39
  -3  -6   4    3.37    0.31
   3   6  -4    3.73    0.41
  -2  -6   4   18.92    1.09
   2  -6  -4   18.86    1.35
   2   6  -4   18.15    1.13
   2   6  -4   18.92    1.12
   2   6  -4   17.69    1.15
   2   6  -4   16.23    1.11
   1  -6  -4    2.52    0.32
  -1  -6   4    2.50    0.71
   1  -6  -4    3.37    0.56
   1   6  -4    2.17    0.26
   1   6  -4    2.58    0.67
  -1   6   4    2.09    0.65
   0  -6   4    0.16    0.40
   0   6  -4   -0.07    0.31
  -1  -6  -4    0.11    0.18
   1  -6   4    0.20    0.85
  -1   6  -4    0.04    0.16
  -1   6  -4   -0.22    0.32
  -2  -6  -4    2.86    0.30
  -2  -6  -4    4.18    0.40
  -2  -6  -4    3.83    0.38
  -2  -6  -4    4.03    0.31
  -2   6  -4    3.15    0.31
  -2   6  -4    3.07    0.37
  -2   6  -4    3.62    0.31
  -2   6  -4    3.69    0.56
  -2   6  -4    4.11    0.42
  -3  -6  -4    1.59    0.27
  -3  -6  -4    1.19    0.23
  -3  -6  -4    1.59    0.21
  -3   6  -4    1.50    0.19
  -3   6  -4    1.10    0.18
  -3   6  -4    1.08    0.25
  -3  -7   4    1.03    0.18
   3   7  -4    1.11    0.24
  -2  -7   4    4.71    0.37
   2  -7  -4    5.00    0.68
   2   7  -4    4.61    0.40
   2   7  -4    5.22    0.45
   2   7  -4    4.86    0.43
   2   7  -4    4.59    0.43
  -1  -7   4   21.75    2.09
   1  -7  -4   24.55    1.41
   1  -7  -4   23.50    1.68
   1   7  -4   24.30    1.95
  -1   7   4   21.89    1.99
   1   7  -4   23.47    1.41
   0  -7   4   14.97    1.79
   0  -7   4   16.66    1.62
   0   7  -4   15.84    1.48
  -1  -7  -4    0.69    0.20
   1  -7   4   -0.17    0.70
  -1  -7  -4    1.14    0.23
  -1   7  -4    0.39    0.41
  -1   7  -4    0.40    0.15
  -2  -7  -4    0.15    0.17
  -2  -7  -4    0.46    0.14
  -2  -7  -4    0.43    0.21
  -2   7  -4    0.50    0.14
  -2   7  -4    0.54    0.37
  -2   7  -4    0.33    0.19
  -2   7  -4    0.23    0.14
  -2   7  -4    0.69    0.23
  -3  -7  -4    6.50    0.44
  -3  -7  -4    6.45    0.49
  -3  -7  -4    6.14    0.47
  -3   7  -4    6.32    0.43
  -3   7  -4    5.42    0.42
  -3   7  -4    5.14    0.49
  -3  -8   4    0.31    0.14
   3   8  -4    0.11    0.20
  -2  -8   4    1.37    0.20
   2   8  -4    1.17    0.20
   2   8  -4    1.36    0.24
   1  -8  -4   36.02    2.37
   1  -8  -4   38.63    2.11
   1   8  -4   36.53    2.69
   1   8  -4   32.66    2.08
  -1   8   4   37.58    2.74
   1   8  -4   36.39    2.10
   1   8  -4   35.61    2.09
   0  -8  -4    5.84    0.51
   0  -8   4    6.06    1.10
   0  -8   4    5.22    0.98
   0  -8  -4    7.96    0.50
   0   8  -4    6.32    0.93
  -1  -8  -4   66.97    3.90
   1  -8   4   65.76    4.58
  -1   8  -4   61.76    3.88
  -1   8  -4   73.13    3.96
  -1   8  -4   75.61    4.62
  -1   8  -4   68.33    3.88
  -2  -8  -4    3.46    0.37
  -2  -8  -4    3.34    0.29
  -2  -8  -4    3.24    0.37
  -2   8  -4    3.05    0.32
  -2   8  -4    4.12    0.32
  -2   8  -4    3.42    0.39
  -3  -8  -4    0.79    0.20
  -3  -8  -4    0.89    0.16
  -3  -8  -4    0.89    0.20
  -3   8  -4    1.00    0.24
  -3   8  -4    0.71    0.16
  -3   8  -4    0.81    0.16
  -3  -9   4   15.51    0.95
   3   9  -4   16.12    0.92
   3   9  -4   15.30    0.98
  -2  -9   4   28.76    1.66
   2   9  -4   28.47    1.68
   2   9  -4   28.12    1.69
  -1  -9   4    6.95    1.32
   1  -9  -4   11.72    0.73
  -1  -9   4    9.44    1.50
   1   9  -4   11.63    1.27
   1   9  -4   11.07    0.71
  -1   9   4   10.22    0.78
   1   9  -4   11.25    0.72
   1   9  -4   10.81    0.72
   0  -9  -4   15.61    0.87
   0  -9  -4   12.35    0.86
   0  -9   4   11.35    1.51
   0  -9   4    9.32    1.45
   0   9  -4   13.19    0.90
   0   9  -4   13.76    0.85
   0   9  -4   14.10    1.43
  -1  -9  -4    1.85    0.29
  -1  -9  -4    1.97    0.25
   1  -9   4    0.72    0.68
  -1  -9  -4    1.91    0.24
  -1  -9  -4    2.12    0.26
  -1  -9  -4    1.63    0.25
  -1  -9  -4    1.79    0.21
  -1  -9  -4    1.14    0.17
  -1   9  -4    1.64    0.25
  -1   9  -4    1.56    0.26
  -1   9  -4    2.14    0.24
  -1   9  -4    1.45    0.62
  -1   9  -4    1.52    0.26
  -2  -9  -4    2.10    0.29
  -2  -9  -4    2.07    0.21
  -2  -9  -4    2.55    0.31
  -2   9  -4    2.39    0.27
  -2   9  -4    2.39    0.25
  -2   9  -4    1.94    0.31
  -3  -9  -4    5.89    0.41
  -3  -9  -4    5.65    0.44
  -3  -9  -4    5.73    0.44
  -3   9  -4    5.64    0.41
  -3   9  -4    5.96    0.41
  -3   9  -4    5.94    0.47
  -3 -10   4    1.60    0.21
   3  10  -4    1.98    0.19
   3  10  -4    1.74    0.23
   3  10  -4    1.88    0.21
  -2 -10   4    1.48    0.20
   2  10  -4    0.95    0.20
   2  10  -4    1.80    0.26
   2  10  -4    1.27    0.18
   2  10  -4    1.70    0.23
   1 -10  -4    0.18    0.12
   1 -10  -4    0.20    0.15
  -1  10   4    0.41    0.17
   1  10  -4    0.23    0.19
   1  10  -4    0.24    0.11
   1  10  -4    0.03    0.11
   1  10  -4    0.22    0.14
   1  10  -4    0.08    0.17
   0 -10  -4    0.17    0.14
   0 -10   4    0.11    0.56
   0 -10   4    0.56    0.67
   0 -10  -4   -0.03    0.19
   0  10  -4   -0.09    0.15
   0  10   4    0.06    0.16
   0  10  -4    0.16    0.13
   0  10  -4    0.23    0.16
   0  10  -4    0.18    0.44
  -1 -10  -4    0.75    0.14
  -1 -10  -4    1.29    0.22
  -1 -10  -4    1.12    0.18
  -1 -10  -4    1.19    0.26
  -1 -10  -4    0.64    0.18
  -1 -10  -4    0.99    0.22
  -1 -10  -4    1.05    0.21
  -1  10  -4    0.65    0.20
  -1  10  -4    1.10    0.19
  -1  10  -4    0.84    0.55
  -1  10  -4    1.15    0.22
  -2 -10  -4   -0.01    0.18
  -2 -10  -4    0.15    0.17
  -2 -10  -4    0.10    0.12
  -2  10  -4    0.12    0.15
  -2  10  -4    0.19    0.18
  -2  10  -4    0.02    0.14
  -3 -10  -4    1.46    0.20
  -3 -10  -4    1.78    0.22
  -3 -10  -4    1.47    0.17
  -3  10  -4    1.40    0.18
  -3  10  -4    1.56    0.25
  -3  10  -4    1.34    0.18
  -3 -11   4    1.29    0.19
   3  11  -4    1.84    0.18
   3  11  -4    2.29    0.24
   3  11  -4    2.06    0.22
  -2 -11   4    0.70    0.16
   2  11  -4    0.44    0.17
   2  11  -4    0.52    0.14
   2  11  -4    0.57    0.21
   2  11  -4    0.57    0.17
   1 -11  -4   11.13    0.71
   1 -11  -4    9.45    0.64
  -1  11   4   10.94    0.68
   1  11  -4   10.66    0.70
   1  11  -4    9.97    0.63
   1  11  -4   10.39    0.70
   1  11  -4   10.49    0.68
   0 -11  -4   64.29    3.59
   0 -11   4   64.01    4.80
   0 -11  -4   61.41    3.60
   0 -11  -4   65.18    3.66
   0  11  -4   64.25    3.62
   0  11   4   65.49    3.62
   0  11  -4   63.97    3.62
   0  11  -4   60.80    4.35
   0  11  -4   62.62    3.68
  -1 -11  -4    3.88    0.38
  -1 -11  -4    3.82    0.36
  -1 -11  -4    4.06    0.36
  -1 -11  -4    4.11    0.39
  -1 -11  -4    4.08    0.32
  -1 -11  -4    5.00    0.47
  -1  11  -4    2.72    0.84
  -1  11  -4    4.04    0.41
  -1  11  -4    4.50    0.35
  -1  11  -4    4.21    0.39
  -2 -11  -4   10.56    0.67
  -2 -11  -4   10.18    0.73
  -2 -11  -4   11.50    0.73
  -2 -11  -4    9.59    0.70
  -2  11  -4   11.76    0.71
  -2  11  -4   10.74    0.76
  -2  11  -4   11.54    0.71
  -3 -11  -4    0.32    0.13
  -3 -11  -4    0.36    0.11
  -3  11  -4    0.03    0.11
  -3  11  -4    0.17    0.16
  -3  11  -4    0.09    0.12
  -3 -12   4    0.53    0.13
   3  12  -4    0.67    0.13
   3  12  -4    0.66    0.12
   3  12  -4    0.98    0.17
  -2 -12   4   10.06    0.66
   2  12  -4   10.81    0.70
   2  12  -4   10.48    0.64
   2  12  -4   10.29    0.67
  -2  12   4   10.58    0.67
   2  12  -4    9.87    0.70
   1 -12  -4   43.08    2.44
   1 -12  -4   41.79    2.50
   1  12  -4   43.59    2.48
   1  12  -4   42.57    2.51
  -1  12   4   44.56    2.47
   1  12  -4   41.80    2.43
   1  12  -4   43.73    2.48
   0 -12  -4    3.17    0.35
   0 -12  -4    3.29    0.32
   0 -12  -4    2.99    0.28
   0  12   4    3.75    0.34
   0  12  -4    4.17    0.35
   0  12  -4    2.93    0.36
   0  12  -4    3.90    0.32
   0  12  -4    2.46    0.77
  -1 -12  -4   31.49    1.95
  -1 -12  -4   32.59    1.87
  -1 -12  -4   31.13    1.82
  -1 -12  -4   29.52    1.89
  -1 -12  -4   31.39    1.85
  -1  12  -4   35.35    1.97
  -1  12  -4   32.08    1.87
  -1  12  -4   31.51    1.85
  -2 -12  -4    3.95    0.30
  -2 -12  -4    3.87    0.35
  -2 -12  -4    3.37    0.33
  -2  12  -4    3.46    0.34
  -2  12  -4    4.00    0.34
  -2  12  -4    3.70    0.39
  -3 -12  -4    0.69    0.13
  -3 -12  -4    0.69    0.11
  -3  12  -4    0.56    0.12
  -3  12  -4    0.49    0.12
  -3  12  -4    0.47    0.16
  -2 -13   4    8.51    0.57
  -2  13   4    8.76    0.57
   2  13  -4    8.93    0.55
   2  13  -4    8.69    0.62
   2  13  -4    9.12    0.59
   2  13  -4    8.34    0.60
   1 -13  -4    2.06    0.26
   1 -13  -4    1.80    0.19
  -1  13   4    2.02    0.24
   1  13  -4    1.98    0.19
   1  13  -4    1.54    0.23
   1  13  -4    1.37    0.23
   1  13  -4    1.75    0.25
   0 -13  -4    0.31    0.16
   0 -13  -4   -0.05    0.13
   0 -13  -4    0.13    0.11
   0  13  -4    0.27    0.19
   0  13  -4   -0.27    0.45
   0  13   4    0.03    0.16
   0  13  -4   -0.02    0.17
   0  13  -4    0.11    0.14
  -1 -13  -4    0.01    0.13
  -1 -13  -4    0.05    0.14
  -1 -13  -4    0.08    0.11
  -1 -13  -4    0.04    0.15
  -1 -13  -4    0.02    0.17
  -1  13  -4    0.08    0.18
  -1  13  -4    0.20    0.14
  -1  13  -4    0.08    0.57
  -1  13  -4    0.10    0.18
  -2 -13  -4    3.47    0.30
  -2 -13  -4    3.02    0.27
  -2 -13  -4    3.33    0.30
  -2  13  -4    3.51    0.31
  -2  13  -4    3.23    0.35
  -2  13  -4    2.78    0.31
  -2 -14   4   -0.03    0.12
   2  14  -4    0.07    0.16
  -2  14   4   -0.01    0.12
   2  14  -4    0.04    0.11
   2  14  -4    0.02    0.14
   2  14  -4    0.09    0.14
   1 -14  -4   14.42    0.85
  -1 -14   4   14.89    0.87
   1 -14  -4   14.54    0.90
   1  14  -4   14.17    0.92
   1  14  -4   13.30    0.88
  -1  14   4   14.96    0.88
   1  14  -4   13.75    0.87
   1  14  -4   13.52    0.83
   0 -14  -4    1.20    0.21
   0 -14  -4    0.91    0.17
   0 -14   4    0.98    0.16
   0 -14  -4    0.97    0.15
   0  14   4    1.18    0.20
   0  14  -4    1.16    0.19
   0  14  -4    0.01    0.52
   0  14  -4    1.26    0.22
  -1 -14  -4   18.75    1.20
  -1 -14  -4   18.37    1.12
  -1 -14  -4   17.99    1.07
  -1 -14  -4   17.40    1.14
  -1 -14  -4   19.04    1.10
  -1  14  -4   18.62    1.12
   1  14   4   18.36    1.11
  -1  14  -4   18.32    1.10
  -1  14  -4   18.21    1.16
  -2 -14  -4    0.90    0.16
  -2 -14  -4    0.77    0.13
  -2 -14  -4    0.76    0.16
  -2  14  -4    0.85    0.17
  -2  14  -4    0.85    0.16
  -2  14  -4    0.52    0.19
  -2 -15   4    1.01    0.16
  -2  15   4    0.85    0.15
   2  15  -4    0.92    0.16
   2  15  -4    1.04    0.19
   2  15  -4    0.90    0.12
   1 -15  -4    2.72    0.27
   1 -15  -4    2.75    0.25
  -1 -15   4    1.88    0.23
   1  15  -4    2.63    0.27
   1  15  -4    2.36    0.21
   1  15  -4    2.54    0.27
  -1  15   4    2.86    0.27
   0 -15  -4   65.01    3.68
   0 -15   4   65.80    3.70
   0 -15  -4   64.01    3.75
   0 -15  -4   68.16    3.71
   0  15  -4   62.48    3.71
   0  15  -4   66.02    3.72
   0  15   4   66.96    3.72
  -1 -15  -4    1.59    0.20
  -1 -15  -4    1.43    0.17
  -1 -15  -4    1.06    0.23
  -1 -15  -4    1.52    0.22
  -1 -15  -4    1.44    0.22
  -1  15  -4    1.81    0.27
  -1  15  -4    1.60    0.24
  -1  15  -4    1.43    0.20
   1  15   4    1.42    0.21
  -2 -15  -4   16.93    0.94
  -2 -15  -4   15.83    0.97
  -2  15  -4   15.57    0.96
  -2  15  -4   15.80    1.00
  -2  15  -4   16.56    0.96
  -2 -16   4    4.38    0.35
   2  16  -4    5.30    0.35
  -2  16   4    4.46    0.35
   2  16  -4    5.13    0.37
   2  16  -4    5.28    0.32
   1 -16  -4    2.89    0.28
  -1 -16   4    3.20    0.30
   1 -16  -4    3.29    0.26
   1  16  -4    3.45    0.32
  -1  16   4    3.24    0.29
   1  16  -4    3.15    0.28
   1  16  -4    2.96    0.23
   0 -16  -4    0.49    0.15
   0 -16   4    0.56    0.14
   0 -16  -4    0.50    0.12
   0 -16  -4    0.31    0.13
   0  16   4    0.42    0.16
   0  16  -4    0.45    0.14
   0  16  -4    0.48    0.17
  -1 -16  -4    0.41    0.14
  -1 -16  -4    0.37    0.17
  -1 -16  -4    0.79    0.17
  -1 -16  -4    0.45    0.12
  -1  16  -4    0.42    0.18
  -1  16  -4    0.51    0.15
  -1  16  -4    0.48    0.19
   1  16   4    0.51    0.17
  -2 -16  -4    3.40    0.25
  -2  16  -4    3.42    0.25
  -2  16  -4    3.06    0.25
   2  16   4    2.92    0.26
  -2  16  -4    3.31    0.30
  -2 -17   4    9.05    0.56
   2  17  -4    9.06    0.53
   2  17  -4    9.43    0.57
  -2  17   4    9.10    0.57
  -1 -17   4    3.98    0.31
   1 -17  -4    3.75    0.27
   1 -17  -4    2.55    0.33
   1  17  -4    3.47    0.28
   1  17  -4    4.04    0.32
   1  17  -4    3.55    0.24
   0 -17  -4   11.41    0.68
   0 -17  -4   11.44    0.66
   0 -17   4   10.20    0.68
   0 -17  -4   10.86    0.71
   0  17   4   10.11    0.69
   0  17  -4   11.15    0.70
   0  17  -4   11.50    0.68
  -1 -17  -4    2.06    0.20
  -1 -17  -4    1.91    0.18
  -1 -17  -4    1.86    0.22
   1  17   4    2.03    0.22
  -1  17  -4    1.96    0.22
  -1 -18   4   13.41    0.78
   1  18  -4   12.93    0.78
  -1  18   4   12.49    0.78
   0 -18  -4    0.05    0.10
   0 -18  -4    0.25    0.11
   0 -18  -4    0.05    0.12
   0 -18   4    0.24    0.12
   0  18  -4    0.27    0.15
   0  18   4    0.28    0.13
   0  18  -4    0.21    0.12
  -1 -18  -4   27.56    1.74
  -1 -18  -4   29.70    1.72
  -1 -18  -4   32.46    1.71
  -1  18  -4   31.32    1.72
  -1  18  -4   30.07    1.73
   1  18   4   29.52    1.73
  -1 -19   4    6.46    0.42
  -1  19   4    6.36    0.41
   1  19  -4    6.25    0.41
   0 -19  -4    0.57    0.11
   0 -19  -4    0.37    0.10
   0 -19  -4    0.50    0.12
   0  19   4    0.42    0.12
   0  19  -4    0.45    0.14
  -1 -19  -4    1.34    0.12
  -1 -19  -4    1.10    0.13
   1  19   4    1.08    0.14
   0 -20  -4    3.70    0.23
   0 -20  -4    3.19    0.23
   0  20   4    3.21    0.26
   3   0  -5   19.77    1.27
  -3   0   5   21.39    1.22
  -2   0   5   -0.03    0.12
   2   0  -5   -0.02    0.19
   2   0  -5    0.02    0.11
   1   0  -5   16.02    0.98
  -1   0   5   13.68    1.61
   1   0  -5   17.72    1.56
   1   0  -5   15.94    1.02
   1   0  -5   15.16    1.04
   0   0   5    0.45    0.48
   0   0  -5   -0.01    0.11
   0   0  -5    0.06    0.18
   0   0  -5    0.06    0.31
   0   0  -5    0.06    0.08
  -1   0  -5    1.90    0.29
  -1   0  -5    2.90    0.30
  -1   0  -5    2.81    0.33
  -2   0  -5    0.04    0.20
  -2   0  -5    0.19    0.10
  -3   0  -5    1.91    0.27
  -3   0  -5    2.26    0.22
  -3  -1   5    1.10    0.17
   3   1  -5    0.57    0.21
  -3   1   5    1.47    0.18
   2  -1  -5    4.11    0.45
   2  -1  -5    4.49    0.36
  -2  -1   5    4.20    0.34
  -2   1   5    4.12    0.34
   2   1  -5    4.50    0.36
   2   1  -5    4.20    0.45
   1  -1  -5   31.94    1.84
   1  -1  -5   29.88    1.79
  -1  -1   5   30.11    2.47
   1  -1  -5   32.37    1.87
   1  -1  -5   29.56    2.37
   1  -1  -5   28.85    1.77
   1   1  -5   27.67    2.33
   1   1  -5   31.93    1.83
   1   1  -5   29.87    1.79
  -1   1   5   28.79    2.46
   1   1  -5   32.76    1.87
   0  -1  -5    0.45    0.15
   0  -1   5    0.22    0.50
   0  -1  -5    0.22    0.35
   0  -1  -5    0.23    0.10
   0  -1  -5    0.33    0.20
   0   1  -5    0.49    0.41
   0   1  -5    0.28    0.13
   0   1  -5    0.20    0.10
   0   1  -5    0.23    0.18
   0   1   5    0.00    0.48
  -1  -1  -5  144.65    7.72
  -1  -1  -5  146.70    7.76
  -1  -1  -5  120.22    7.72
  -1   1  -5  130.42    7.72
  -1   1  -5  136.84    7.71
  -1   1  -5  143.42    7.76
  -2  -1  -5   10.66    0.70
  -2  -1  -5   10.48    0.66
  -2  -1  -5   10.57    0.74
  -2   1  -5   10.22    0.66
  -2   1  -5   10.42    0.72
  -3  -1  -5   10.18    0.63
  -3   1  -5   10.32    0.64
  -3  -2   5    2.70    0.24
   3   2  -5    2.07    0.29
  -3   2   5    2.52    0.24
   2  -2  -5    0.26    0.13
   2  -2  -5    0.26    0.20
  -2  -2   5    0.24    0.13
   2   2  -5    0.47    0.21
   2   2  -5    0.27    0.22
   2   2  -5    0.17    0.12
  -2   2   5    0.13    0.13
   1  -2  -5   10.75    0.69
   1  -2  -5   10.68    0.77
   1  -2  -5   11.31    1.23
  -1  -2   5   10.60    1.61
   1  -2  -5   10.33    0.68
   1  -2  -5   10.82    0.78
   1   2  -5   10.43    0.77
   1   2  -5   10.64    0.75
   1   2  -5   11.26    0.70
  -1   2   5   10.13    1.41
   1   2  -5   11.15    1.22
   0  -2  -5   79.51    4.44
   0  -2  -5   78.25    4.39
   0  -2   5   76.19    5.06
   0  -2  -5   83.18    5.03
   0  -2  -5   67.26    4.41
   0   2  -5   78.25    4.39
   0   2  -5   76.47    4.43
   0   2  -5   83.82    5.05
  -1  -2  -5    9.64    0.66
  -1  -2  -5    9.59    0.69
  -1  -2  -5    9.37    0.69
  -1  -2  -5    9.59    0.62
  -1   2  -5    9.40    1.14
  -1   2  -5    9.97    0.68
  -2  -2  -5   51.38    3.00
  -2  -2  -5   56.51    3.04
  -2  -2  -5   52.21    3.06
  -2   2  -5   54.33    3.01
  -2   2  -5   49.62    3.06
  -3  -2  -5    0.15    0.19
  -3   2  -5    0.09    0.10
  -3  -3   5    0.33    0.13
  -3   3   5    0.45    0.13
   3   3  -5    0.39    0.18
  -2  -3   5   25.66    1.49
   2  -3  -5   26.25    1.51
   2   3  -5   25.12    1.56
  -2   3   5   25.23    1.49
   2   3  -5   25.63    1.51
   2   3  -5   23.85    1.54
   1  -3  -5    0.33    0.13
   1  -3  -5    0.47    0.24
   1  -3  -5    0.45    0.13
   1   3  -5    0.46    0.20
   1   3  -5    0.54    0.45
   1   3  -5    0.40    0.13
   1   3  -5    0.76    0.24
   0  -3   5    7.69    1.20
   0  -3  -5    9.22    0.62
   0  -3  -5    9.52    0.70
   0  -3  -5    9.69    0.68
   0  -3  -5   10.18    1.15
   0   3  -5    9.43    0.66
   0   3  -5   11.47    1.19
  -1  -3  -5   26.40    1.50
  -1  -3  -5   24.99    1.47
  -1  -3  -5   22.86    1.41
  -1  -3  -5   24.24    1.49
  -1   3  -5   25.11    1.50
  -1   3  -5   24.04    1.98
  -1   3  -5   22.72    1.52
  -2  -3  -5   -0.01    0.09
  -2  -3  -5    0.39    0.22
  -2  -3  -5    0.38    0.17
  -2   3  -5    0.10    0.11
  -2   3  -5   -0.02    0.14
  -3  -3  -5    0.78    0.22
  -3   3  -5    0.60    0.13
  -3  -4   5    5.30    0.36
   3   4  -5    5.09    0.40
  -3   4   5    4.97    0.36
   3   4  -5    4.23    0.35
   2  -4  -5    9.83    0.66
  -2  -4   5    9.13    0.63
   2  -4  -5    9.73    0.70
   2   4  -5   10.46    0.73
   2   4  -5    9.85    0.66
   2   4  -5   10.55    0.71
   1  -4  -5    0.08    0.12
   1  -4  -5    0.22    0.24
   1  -4  -5    0.09    0.11
   1   4  -5    0.34    0.21
   1   4  -5    0.31    0.41
   1   4  -5    0.27    0.19
   1   4  -5    0.21    0.10
   0  -4  -5   75.90    4.36
   0  -4   5   77.98    5.10
   0  -4  -5   69.16    4.37
   0  -4  -5   84.03    4.34
   0  -4  -5   73.09    4.34
   0  -4  -5   74.85    4.31
   0  -4  -5   76.69    4.94
   0   4  -5   74.01    4.35
   0   4  -5   75.83    4.95
   0   4  -5   80.45    4.53
  -1  -4  -5    1.06    0.25
  -1  -4  -5    0.33    0.13
  -1  -4  -5    0.44    0.19
  -1  -4  -5    0.53    0.18
  -1   4  -5    0.48    0.16
  -1   4  -5    0.36    0.21
  -1   4  -5    0.16    0.41
  -2  -4  -5   27.71    1.63
  -2  -4  -5   25.29    1.58
  -2  -4  -5   29.32    1.65
  -2   4  -5   26.44    1.65
  -2   4  -5   27.38    1.58
  -3  -4  -5    0.26    0.14
  -3  -4  -5    0.18    0.19
  -3   4  -5    0.27    0.11
  -3  -5   5    0.60    0.13
  -3   5   5    0.63    0.13
   3   5  -5    0.66    0.14
   3   5  -5    0.50    0.17
  -2  -5   5    3.16    0.27
   2  -5  -5    2.97    0.30
   2   5  -5    2.40    0.31
   2   5  -5    3.22    0.29
   2   5  -5    2.68    0.29
   2   5  -5    2.88    0.37
   1  -5  -5   13.37    0.94
   1  -5  -5   14.48    0.85
   1  -5  -5   13.93    0.88
   1   5  -5   13.91    0.91
   1   5  -5   16.21    0.96
   1   5  -5   12.76    1.40
   1   5  -5   14.20    0.88
   1   5  -5   12.21    0.87
   0  -5  -5   36.68    2.12
   0  -5   5   34.07    2.83
   0  -5  -5   32.40    2.11
   0  -5  -5   34.40    2.06
   0  -5  -5   37.21    2.09
   0  -5  -5   37.50    2.14
   0   5  -5   36.66    2.72
   0   5  -5   36.76    2.16
   0   5  -5   36.32    2.13
  -1  -5  -5   29.22    1.87
  -1  -5  -5   32.59    1.89
  -1  -5  -5   30.18    1.82
  -1  -5  -5   34.37    1.92
  -1   5  -5   31.62    1.91
  -1   5  -5   31.61    2.45
  -1   5  -5   32.08    1.94
  -2  -5  -5    1.40    0.28
  -2  -5  -5    1.40    0.23
  -2   5  -5    1.17    0.17
  -2   5  -5    1.01    0.24
  -2   5  -5    1.10    0.23
  -3  -5  -5   11.53    0.69
  -3  -5  -5    8.95    0.65
  -3   5  -5   10.43    0.63
  -3  -6   5   11.60    0.64
   3   6  -5   10.52    0.63
   3   6  -5    9.06    0.65
  -3   6   5    9.48    0.62
   2  -6  -5    0.24    0.13
  -2  -6   5    0.33    0.13
   2   6  -5    0.21    0.18
   2   6  -5    0.24    0.20
   2   6  -5    0.19    0.13
   2   6  -5    0.31    0.15
   1  -6  -5   27.46    1.48
   1  -6  -5   22.80    1.44
   1  -6  -5   22.46    1.50
   1   6  -5   24.53    1.47
   1   6  -5   24.09    1.53
   1   6  -5   26.77    1.47
   1   6  -5   23.97    1.48
   1   6  -5   25.54    2.10
   0  -6  -5   11.12    0.78
   0  -6  -5   11.47    0.71
   0  -6  -5   11.57    0.80
   0  -6  -5   12.09    0.79
   0  -6  -5   11.92    0.73
   0   6  -5   10.20    0.72
   0   6  -5   11.01    0.81
   0   6  -5   10.86    1.28
   0   6  -5   11.29    0.77
  -1  -6  -5    4.72    0.41
  -1  -6  -5    3.56    0.31
  -1  -6  -5    3.56    0.40
  -1  -6  -5    3.00    0.38
  -1   6  -5    3.26    0.31
  -1   6  -5    3.62    0.38
  -1   6  -5    3.08    0.74
  -1   6  -5    2.99    0.40
  -2  -6  -5    3.40    0.36
  -2  -6  -5    2.38    0.29
  -2   6  -5    2.24    0.33
  -2   6  -5    2.02    0.32
  -2   6  -5    2.52    0.34
  -2   6  -5    2.63    0.26
  -3  -6  -5    1.93    0.25
  -3  -6  -5    2.65    0.30
  -3   6  -5    2.37    0.22
  -3  -7   5    2.60    0.22
   3   7  -5    2.04    0.22
   3   7  -5    2.25    0.20
  -3   7   5    1.98    0.20
  -2  -7   5    8.39    0.57
   2   7  -5    9.23    0.60
   2   7  -5    9.56    0.67
   2   7  -5    8.26    0.64
   2   7  -5    8.61    0.60
   1  -7  -5   38.18    2.12
   1  -7  -5   39.70    2.24
   1  -7  -5   34.49    2.22
   1  -7  -5   36.80    2.08
   1   7  -5   33.02    2.10
   1   7  -5   34.94    2.11
   1   7  -5   34.31    2.73
   1   7  -5   36.88    2.16
   0  -7  -5    6.41    0.53
   0  -7  -5    5.84    0.45
   0  -7  -5    6.75    0.54
   0  -7  -5    6.96    0.56
   0  -7  -5    6.57    0.47
   0   7  -5    6.60    0.98
   0   7  -5    5.86    0.54
   0   7  -5    6.27    0.47
   0   7  -5    6.64    0.52
  -1  -7  -5    8.85    0.65
  -1  -7  -5    8.30    0.56
  -1  -7  -5    8.40    0.63
  -1  -7  -5    8.60    0.64
  -1   7  -5    7.96    1.10
  -1   7  -5    8.42    0.66
  -1   7  -5    8.92    0.65
  -2  -7  -5    9.51    0.65
  -2  -7  -5    9.19    0.64
  -2   7  -5    9.15    0.59
  -2   7  -5    8.21    0.60
  -2   7  -5    9.79    0.68
  -3  -7  -5    3.27    0.29
  -3   7  -5    3.32    0.26
  -3  -8   5    1.13    0.15
   3   8  -5    1.15    0.13
   3   8  -5    1.34    0.16
   2   8  -5    2.24    0.27
   2   8  -5    2.64    0.32
   2   8  -5    2.43    0.28
   2   8  -5    2.70    0.28
   2   8  -5    2.52    0.23
   1  -8  -5    3.94    0.38
   1  -8  -5    3.79    0.32
   1  -8  -5    4.01    0.34
   1   8  -5    4.44    0.94
   1   8  -5    4.04    0.34
   1   8  -5    3.53    0.33
   1   8  -5    3.25    0.37
   1   8  -5    3.88    0.42
   0  -8  -5   12.11    0.76
   0  -8  -5   11.96    0.74
   0  -8  -5   12.20    0.80
   0  -8  -5   12.03    0.83
   0   8  -5   12.00    0.84
   0   8  -5   10.66    0.75
   0   8  -5   11.61    1.34
   0   8  -5   11.50    0.81
  -1  -8  -5    0.18    0.13
  -1  -8  -5    0.18    0.18
  -1  -8  -5    0.10    0.16
  -1  -8  -5    0.49    0.23
  -1   8  -5    0.17    0.14
  -1   8  -5   -0.04    0.16
  -1   8  -5   -0.15    0.41
  -1   8  -5    0.03    0.17
  -2  -8  -5   11.71    0.76
  -2  -8  -5   10.36    0.78
  -2  -8  -5   12.90    0.78
  -2   8  -5   11.20    0.71
  -2   8  -5   10.19    0.72
  -2   8  -5   12.10    0.80
   2   9  -5    7.83    0.62
   2   9  -5   10.54    0.61
   2   9  -5    9.04    0.61
   2   9  -5    8.85    0.55
   2   9  -5    8.97    0.61
   1  -9  -5    5.59    0.42
   1  -9  -5    5.41    0.41
   1  -9  -5    4.73    0.45
   1  -9  -5    4.62    0.42
   1   9  -5    5.52    0.48
   1   9  -5    5.60    0.42
   1   9  -5    5.24    0.41
   1   9  -5    5.18    0.43
   1   9  -5    3.43    0.93
   0  -9  -5   13.29    0.93
   0  -9  -5   16.16    1.04
   0  -9  -5   16.38    0.99
   0  -9  -5   16.95    0.97
   0  -9  -5   15.04    0.93
   0   9  -5   14.32    0.95
   0   9  -5   15.90    1.03
   0   9  -5   13.55    1.55
   0   9  -5   15.20    0.95
   0   9  -5   15.61    1.02
  -1  -9  -5    0.18    0.17
  -1  -9  -5    0.23    0.18
  -1  -9  -5    0.15    0.11
  -1  -9  -5    0.03    0.13
  -1  -9  -5    0.08    0.21
  -1   9  -5   -0.03    0.18
  -1   9  -5    0.14    0.17
  -1   9  -5    0.15    0.47
  -1   9  -5    0.24    0.15
  -1   9  -5   -0.14    0.17
  -2  -9  -5    0.40    0.13
  -2  -9  -5    0.51    0.22
  -2  -9  -5    0.78    0.19
  -2   9  -5    0.52    0.21
  -2   9  -5    0.43    0.16
  -2   9  -5    0.48    0.14
  -2 -10   5    6.76    0.45
   2  10  -5    6.43    0.49
   2  10  -5    7.08    0.49
   2  10  -5    6.04    0.43
   2  10  -5    7.08    0.47
   1 -10  -5   19.19    1.22
   1 -10  -5   19.52    1.31
   1 -10  -5   21.88    1.27
   1  10  -5   21.28    1.26
   1  10  -5   19.55    1.32
   1  10  -5   22.11    1.28
   1  10  -5   23.20    1.26
   0 -10  -5    4.31    0.45
   0 -10  -5    4.17    0.33
   0 -10  -5    4.53    0.35
   0 -10  -5    4.02    0.37
   0  10  -5    2.23    0.71
   0  10  -5    4.71    0.46
   0  10  -5    4.69    0.37
   0  10  -5    4.11    0.39
   0  10   5    5.21    0.38
  -1 -10  -5    2.47    0.29
  -1 -10  -5    2.16    0.23
  -1 -10  -5    1.94    0.26
  -1 -10  -5    2.24    0.32
  -1 -10  -5    2.07    0.20
  -1 -10  -5    2.50    0.32
  -1  10  -5    1.72    0.29
  -1  10  -5    1.97    0.26
  -1  10  -5    1.99    0.24
  -2 -10  -5    1.14    0.20
  -2 -10  -5    1.07    0.23
  -2 -10  -5    1.01    0.15
  -2  10  -5    0.94    0.17
  -2  10  -5    0.49    0.21
  -2  10  -5    1.03    0.23
  -2 -11   5    1.78    0.20
   2  11  -5    2.21    0.23
   2  11  -5    2.16    0.24
   2  11  -5    2.07    0.19
   2  11  -5    1.59    0.22
   1 -11  -5    7.23    0.52
   1 -11  -5    7.93    0.49
   1 -11  -5    6.55    0.56
   1  11  -5    7.63    0.59
   1  11  -5    7.98    0.54
   1  11  -5    7.78    0.54
   1  11  -5    7.45    0.52
   0 -11  -5    6.10    0.44
   0 -11  -5    5.78    0.46
   0 -11  -5    6.21    0.54
   0 -11  -5    5.76    0.41
   0  11   5    6.58    0.46
   0  11  -5    6.14    0.48
   0  11  -5    6.52    0.53
   0  11  -5    6.02    0.45
  -1 -11  -5   15.13    1.02
  -1 -11  -5   15.91    0.96
  -1 -11  -5   15.54    0.91
  -1 -11  -5   13.05    0.95
  -1 -11  -5   15.52    0.94
  -1 -11  -5   16.66    0.99
  -1  11  -5   15.26    1.00
  -1  11  -5   15.57    0.96
  -1  11  -5   16.52    0.95
  -2 -11  -5    0.62    0.20
  -2 -11  -5    0.95    0.13
  -2 -11  -5    0.79    0.18
  -2  11  -5    0.81    0.20
  -2  11  -5    0.86    0.17
  -2 -12   5    1.60    0.18
   2  12  -5    1.20    0.20
   2  12  -5    2.12    0.22
   2  12  -5    1.63    0.16
   2  12  -5    1.37    0.19
   1 -12  -5    5.15    0.50
   1 -12  -5    6.65    0.43
   1 -12  -5    6.57    0.47
   1  12  -5    5.98    0.48
   1  12  -5    7.33    0.47
   1  12  -5    6.67    0.52
   1  12  -5    6.79    0.48
   0 -12  -5    0.12    0.14
   0 -12  -5    0.30    0.15
   0 -12  -5    0.19    0.18
   0 -12  -5    0.27    0.11
   0  12  -5    0.13    0.19
   0  12   5    0.46    0.17
   0  12  -5    0.11    0.14
   0  12  -5    0.44    0.18
  -1 -12  -5    0.79    0.16
  -1 -12  -5    0.84    0.17
  -1 -12  -5    0.83    0.14
  -1 -12  -5    0.79    0.18
  -1 -12  -5    0.79    0.21
  -1  12  -5    0.65    0.20
   1  12   5    1.17    0.19
  -1  12  -5    0.86    0.18
  -1  12  -5    0.77    0.22
  -2 -12  -5    1.62    0.16
  -2 -12  -5    1.77    0.21
  -2  12  -5    1.84    0.20
  -2  12  -5    1.85    0.25
  -2 -13   5   20.05    1.20
   2  13  -5   20.90    1.22
   2  13  -5   21.14    1.18
   2  13  -5   22.16    1.21
   2  13  -5   19.59    1.24
   1 -13  -5   -0.07    0.13
  -1 -13   5   -0.03    0.12
   1 -13  -5   -0.03    0.11
   1 -13  -5    0.04    0.11
  -1  13   5    0.18    0.14
   1  13  -5   -0.15    0.11
   1  13  -5   -0.07    0.13
   1  13  -5    0.02    0.15
   0 -13  -5    1.29    0.17
   0 -13  -5    1.20    0.18
   0 -13  -5    1.46    0.26
   0 -13  -5    1.45    0.21
   0  13  -5    1.39    0.25
   0  13  -5    2.03    0.22
   0  13  -5    1.55    0.23
   0  13   5    2.28    0.24
  -1 -13  -5    1.26    0.19
  -1 -13  -5    1.51    0.19
  -1 -13  -5    1.27    0.23
  -1 -13  -5    1.51    0.17
  -1  13  -5    1.57    0.23
  -1  13  -5    1.83    0.27
   1  13   5    2.28    0.23
  -1  13  -5    1.68    0.21
  -2 -13  -5    4.44    0.32
  -2 -13  -5    4.45    0.31
  -2  13  -5    4.70    0.33
  -2  13  -5    4.34    0.37
  -2 -14   5    4.54    0.32
   2  14  -5    4.69    0.34
   2  14  -5    4.32    0.31
   1 -14  -5   11.15    0.70
   1 -14  -5    9.51    0.74
  -1 -14   5   11.29    0.69
   1 -14  -5   10.96    0.67
   1  14  -5   12.95    0.71
   1  14  -5   10.96    0.72
   1  14  -5   11.31    0.71
  -1  14   5   11.44    0.70
   0 -14  -5   15.92    0.90
   0 -14  -5   13.96    0.93
   0 -14   5   14.43    0.89
   0 -14  -5   14.64    0.88
   0 -14  -5   14.06    0.98
   0  14  -5   14.46    0.95
   0  14  -5   15.46    0.91
   0  14   5   15.79    0.91
   0  14  -5   16.17    0.93
  -1 -14  -5    0.26    0.11
  -1 -14  -5    0.24    0.14
  -1 -14  -5    0.24    0.12
  -1 -14  -5    0.26    0.13
   1  14   5    0.33    0.15
  -1  14  -5    0.22    0.17
  -1  14  -5    0.23    0.14
  -1  14  -5    0.36    0.17
  -2 -14  -5    8.92    0.53
  -2  14  -5    9.11    0.55
  -2  14  -5    8.69    0.58
   2  14   5    8.95    0.57
   1 -15  -5    0.19    0.13
  -1 -15   5    0.21    0.12
   1 -15  -5    0.05    0.10
   1  15  -5   -0.05    0.14
  -1  15   5    0.02    0.11
   1  15  -5    0.09    0.12
   0 -15  -5    0.52    0.14
   0 -15  -5    0.72    0.20
   0 -15  -5    0.86    0.14
   0 -15   5    0.74    0.14
   0 -15  -5    0.83    0.13
   0  15  -5    0.84    0.19
   0  15  -5    0.89    0.15
   0  15   5    0.70    0.15
  -1 -15  -5    6.71    0.51
  -1 -15  -5    8.22    0.50
  -1 -15  -5    7.27    0.54
  -1 -15  -5    8.15    0.48
  -1  15  -5    8.97    0.51
   1  15   5    7.69    0.51
  -1  15  -5    7.96    0.53
  -1  15  -5    7.67    0.53
   1 -16  -5    9.45    0.68
   1 -16  -5    9.94    0.65
  -1 -16   5   10.78    0.65
   1  16  -5   11.74    0.65
   1  16  -5   10.89    0.66
  -1  16   5   11.28    0.65
   0 -16   5    0.16    0.11
   0 -16  -5    0.13    0.13
   0 -16  -5   -0.03    0.09
   0 -16  -5   -0.04    0.09
   0 -16  -5    0.09    0.11
   0  16  -5    0.06    0.15
   0  16   5    0.01    0.12
   0  16  -5    0.10    0.11
  -1 -16  -5    0.13    0.09
  -1 -16  -5   -0.03    0.08
  -1 -16  -5    0.13    0.09
  -1  16  -5    0.05    0.10
   1  16   5   -0.05    0.10
  -1  16  -5   -0.08    0.13
  -1  16  -5   -0.02    0.11
  -1 -17   5    6.83    0.43
   1  17  -5    6.61    0.44
   0 -17  -5    0.26    0.10
   0 -17  -5    0.34    0.09
   0 -17  -5    0.33    0.11
   0 -17  -5    0.20    0.10
   0  17   5    0.30    0.11
   0  17  -5    0.39    0.10
   0  17  -5    0.22    0.13
  -2   0   6   15.67    0.94
   2   0  -6   15.04    1.01
   2   0  -6   15.50    0.99
   2   0  -6   16.41    0.96
   1   0  -6    0.01    0.10
   1   0  -6   -0.05    0.18
   1   0  -6    0.10    0.20
   0   0  -6  104.08    6.10
   0   0  -6  112.82    6.14
   0   0  -6  109.27    6.79
   0   0  -6  107.01    6.15
  -1   0  -6    0.00    0.23
  -1   0  -6    0.04    0.16
  -1   0  -6   -0.05    0.11
  -2   0  -6    0.61    0.24
  -2   0  -6    0.55    0.17
  -2  -1   6    0.96    0.16
   2  -1  -6    0.60    0.14
   2  -1  -6    0.65    0.22
   2  -1  -6    0.68    0.21
   2   1  -6    0.66    0.22
   2   1  -6    0.44    0.19
   2   1  -6    0.82    0.15
  -2   1   6    1.33    0.17
   1  -1  -6    5.88    0.51
   1  -1  -6    5.31    0.50
   1  -1  -6    5.64    0.42
   1   1  -6    5.67    0.42
   1   1  -6    5.80    0.50
   1   1  -6    5.62    0.51
   0  -1  -6    3.17    0.37
   0  -1  -6    1.36    0.64
   0  -1  -6    1.92    0.23
   0  -1  -6    1.82    0.26
   0   1  -6    1.94    0.27
   0   1  -6    1.56    0.22
   0   1  -6    0.80    0.54
   0   1  -6    2.70    0.38
  -1  -1  -6    2.57    0.30
  -1  -1  -6    2.44    0.34
  -1  -1  -6    2.38    0.30
  -1   1  -6    2.45    0.29
  -1   1  -6    2.34    0.30
  -2  -1  -6    7.58    0.64
  -2  -1  -6   10.18    0.76
  -2  -1  -6    9.46    0.66
  -2   1  -6    8.38    0.61
   2  -2  -6    5.89    0.41
   2  -2  -6    5.14    0.45
   2  -2  -6    4.67    0.45
  -2  -2   6    5.38    0.38
   2   2  -6    5.57    0.47
   2   2  -6    5.66    0.41
  -2   2   6    5.63    0.39
   2   2  -6    5.72    0.46
   1  -2  -6   11.73    0.80
   1  -2  -6   12.89    0.86
   1   2  -6   13.39    0.88
   1   2  -6   14.08    0.86
   1   2  -6   11.38    0.79
   0  -2  -6   -0.16    0.43
   0  -2  -6    0.33    0.12
   0  -2  -6    0.55    0.14
   0  -2  -6    0.72    0.22
   0  -2  -6    0.32    0.14
   0   2  -6    0.24    0.14
   0   2  -6    0.52    0.21
   0   2  -6    0.05    0.43
   0   2  -6    0.47    0.24
  -1  -2  -6    1.43    0.24
  -1  -2  -6    1.66    0.31
  -1  -2  -6    1.71    0.25
  -1  -2  -6    1.75    0.19
  -1   2  -6    1.28    0.24
  -2  -2  -6    0.02    0.21
  -2  -2  -6    0.37    0.17
  -2   2  -6   -0.02    0.14
   2  -3  -6    2.53    0.30
   2  -3  -6    1.73    0.28
  -2  -3   6    2.35    0.22
   2  -3  -6    2.50    0.24
   2   3  -6    2.45    0.32
   2   3  -6    2.56    0.32
  -2   3   6    2.64    0.23
   2   3  -6    2.68    0.25
   1  -3  -6   50.77    3.18
   1  -3  -6   58.20    3.16
   1   3  -6   55.90    3.18
   1   3  -6   53.17    3.15
   1   3  -6   57.54    3.23
   0  -3  -6    9.81    0.67
   0  -3  -6   11.37    0.67
   0  -3  -6   10.36    0.73
   0  -3  -6   11.04    0.75
   0   3  -6    9.57    0.72
   0   3  -6   10.98    0.80
   0   3  -6   10.78    0.73
  -1  -3  -6   16.75    1.03
  -1  -3  -6   15.65    1.00
  -1  -3  -6   15.29    1.02
  -1  -3  -6   15.21    0.94
  -1   3  -6   15.46    1.02
  -2  -3  -6    4.84    0.39
  -2  -3  -6    5.02    0.46
  -2   3  -6    4.44    0.40
   2  -4  -6    2.10    0.26
   2  -4  -6    2.04    0.28
  -2  -4   6    2.13    0.21
   2  -4  -6    2.54    0.24
  -2   4   6    2.45    0.23
   2   4  -6    2.30    0.30
   2   4  -6    1.89    0.25
   2   4  -6    2.27    0.24
   1  -4  -6    9.12    0.59
   1  -4  -6    7.30    0.64
   1   4  -6    8.52    0.58
   1   4  -6    9.10    0.67
   1   4  -6    9.22    0.64
   0  -4  -6   22.07    1.33
   0  -4  -6   21.06    1.39
   0  -4  -6   22.91    1.40
   0  -4  -6   23.40    1.35
   0   4  -6   21.28    1.44
   0   4  -6   24.68    1.40
   0   4  -6   22.69    1.39
  -1  -4  -6   10.35    0.66
  -1  -4  -6   11.10    0.76
  -1  -4  -6   10.59    0.73
  -1  -4  -6   10.45    0.73
  -1   4  -6   10.56    0.74
  -1   4  -6   10.41    0.76
  -2  -4  -6   -0.06    0.21
  -2  -4  -6    0.21    0.16
  -2   4  -6   -0.02    0.14
   2  -5  -6    0.96    0.19
   2  -5  -6    0.50    0.13
  -2   5   6    0.57    0.14
   2   5  -6    0.75    0.18
   2   5  -6    0.35    0.12
   2   5  -6    1.07    0.23
   1  -5  -6    2.49    0.32
   1  -5  -6    2.11    0.25
   1   5  -6    2.24    0.32
   1   5  -6    1.87    0.23
   1   5  -6    2.42    0.29
   0  -5  -6    5.96    0.41
   0  -5  -6    5.31    0.50
   0  -5  -6    4.76    0.45
   0  -5  -6    5.56    0.41
   0   5  -6    5.37    0.45
   0   5  -6    5.63    0.52
  -1  -5  -6    0.13    0.12
  -1  -5  -6   -0.05    0.13
  -1  -5  -6    0.16    0.24
  -1  -5  -6   -0.01    0.19
  -1   5  -6    0.09    0.14
  -1   5  -6   -0.07    0.18
  -2  -5  -6    5.83    0.46
  -2  -5  -6    4.97    0.41
   2  -6  -6   32.34    1.88
   2   6  -6   30.57    1.87
   2   6  -6   34.39    1.92
  -2   6   6   33.84    1.87
   2   6  -6   31.68    1.89
   1  -6  -6   13.65    0.90
   1  -6  -6   14.31    0.87
   1  -6  -6   14.43    0.85
   1   6  -6   13.29    0.88
   1   6  -6   13.21    0.86
   1   6  -6   14.10    0.94
   0  -6  -6    3.65    0.36
   0  -6  -6    3.44    0.31
   0  -6  -6    3.55    0.31
   0  -6  -6    3.30    0.40
   0   6  -6    3.28    0.41
   0   6  -6    3.51    0.35
  -1  -6  -6   12.88    0.86
  -1  -6  -6   12.53    0.87
  -1  -6  -6   12.58    0.85
  -1  -6  -6   12.99    0.79
  -1   6  -6   13.07    0.88
  -1   6  -6   13.26    0.87
  -2  -6  -6    0.43    0.17
  -2  -6  -6    0.12    0.19
   2  -7  -6    5.65    0.40
   2   7  -6    5.15    0.44
   2   7  -6    5.76    0.39
  -2   7   6    6.12    0.40
   2   7  -6    6.24    0.42
   1  -7  -6   22.47    1.34
   1  -7  -6   22.76    1.30
   1  -7  -6   23.38    1.33
   1   7  -6   21.64    1.39
   1   7  -6   21.19    1.31
   1   7  -6   21.62    1.32
   0  -7  -6    0.08    0.14
   0  -7  -6    0.22    0.20
   0  -7  -6    0.13    0.12
   0  -7  -6    0.06    0.13
   0   7  -6    0.07    0.20
   0   7  -6    0.06    0.14
   0   7  -6    0.05    0.14
  -1  -7  -6    4.60    0.44
  -1  -7  -6    5.12    0.44
  -1  -7  -6    5.51    0.48
  -1  -7  -6    4.80    0.37
  -1   7  -6    4.36    0.44
  -1   7  -6    4.97    0.44
  -2  -7  -6   10.05    0.63
  -2  -7  -6    9.34    0.60
  -2   7  -6    8.10    0.61
   2  -8  -6    0.75    0.20
  -2   8   6    1.04    0.15
   2   8  -6    0.87    0.14
   2   8  -6    1.18    0.20
   2   8  -6    1.03    0.14
   1  -8  -6    0.13    0.12
   1  -8  -6    0.23    0.13
   1   8  -6    0.46    0.14
   1   8  -6    0.07    0.19
   1   8  -6    0.19    0.11
   0  -8  -6    0.74    0.16
   0  -8  -6    1.03    0.24
   0  -8  -6    0.84    0.16
   0  -8  -6    1.04    0.22
   0   8  -6    0.55    0.17
   0   8  -6    1.01    0.26
   0   8  -6    0.91    0.17
  -1  -8  -6   23.37    1.36
  -1  -8  -6   21.60    1.37
  -1  -8  -6   22.52    1.34
  -1  -8  -6   21.47    1.30
  -1   8  -6   22.01    1.37
  -1   8  -6   22.11    1.37
  -2  -8  -6    0.07    0.13
  -2  -8  -6    0.02    0.19
  -2   8  -6    0.01    0.14
  -2  -9   6    0.72    0.13
  -2   9   6    0.55    0.11
   2   9  -6    0.51    0.15
   2   9  -6    0.48    0.12
   2   9  -6    0.65    0.13
   1  -9  -6    4.89    0.37
   1  -9  -6    5.23    0.38
   1   9  -6    4.96    0.38
   1   9  -6    4.98    0.45
   1   9  -6    5.10    0.38
   0  -9  -6    8.97    0.62
   0  -9  -6    9.03    0.67
   0  -9  -6   10.21    0.66
   0  -9  -6    9.57    0.60
   0   9  -6    8.66    0.60
   0   9  -6   10.05    0.69
  -1  -9  -6    0.31    0.13
  -1  -9  -6    0.25    0.17
  -1  -9  -6    0.12    0.14
  -1   9  -6    0.14    0.12
  -1   9  -6    0.49    0.19
  -2  -9  -6    5.72    0.39
  -2   9  -6    4.87    0.40
   2  10  -6   15.44    1.00
   1 -10  -6    0.37    0.12
   1 -10  -6    0.58    0.17
   1  10  -6    0.29    0.12
   1  10  -6    0.62    0.14
   1  10  -6    0.55    0.20
   0 -10  -6    6.49    0.47
   0 -10  -6    7.07    0.51
   0 -10  -6    6.39    0.52
   0 -10  -6    6.68    0.48
   0  10  -6    7.51    0.47
   0  10  -6    7.18    0.55
  -1 -10  -6    2.38    0.25
  -1 -10  -6    1.81    0.26
  -1 -10  -6    1.59    0.20
  -1  10  -6    2.51    0.29
  -1  10  -6    2.00    0.22
   1 -11  -6    0.03    0.10
   1 -11  -6   -0.05    0.13
   1  11  -6    0.21    0.16
   1  11  -6    0.08    0.11
   1  11  -6    0.12    0.11
   0 -11  -6    9.44    0.71
   0 -11  -6    9.14    0.66
   0 -11  -6   11.42    0.66
   0  11  -6   10.99    0.66
   0  11  -6   11.68    0.72
  -1 -11  -6    0.00    0.11
  -1 -11  -6    0.06    0.14
  -1 -11  -6    0.05    0.11
  -1  11  -6    0.16    0.12
  -1  11  -6   -0.02    0.15
   1 -12  -6    0.50    0.17
  -1 -12   6    0.72    0.12
   1 -12  -6    0.42    0.11
   1  12  -6    0.46    0.15
   1  12  -6    0.55    0.15
   1  12  -6    0.27    0.12
   1  12  -6    0.58    0.12
   0 -12  -6    2.46    0.29
   0 -12  -6    2.54    0.25
   0 -12  -6    2.63    0.25
   0  12  -6    2.82    0.28
   0  12  -6    2.74    0.29
   0  12  -6    3.05    0.25
  -1 -12  -6    7.95    0.48
  -1 -12  -6    7.91    0.50
  -1 -12  -6    6.52    0.51
   1  12   6    7.17    0.49
  -1  12  -6    7.96    0.53
  -1  12  -6    8.21    0.49
   1  13  -6    8.12    0.50
   0 -13  -6    0.80    0.16
   0 -13  -6    0.92    0.14
   0 -13   6    0.79    0.12
   0 -13  -6    0.61    0.12
   0 -13  -6    0.67    0.13
   0  13  -6    0.99    0.15
   0  13  -6    0.98    0.16
   0  13  -6    1.00    0.18
  -1 -13  -6    1.78    0.19
  -1  13  -6    2.41    0.22
  -1  13  -6    1.79    0.21
   0 -14  -6    0.52    0.13
   0 -14  -6    0.73    0.10
   0 -14   6    0.66    0.12
   0 -14  -6    0.84    0.12
   0  14  -6    0.81    0.12
   0  14  -6    0.62    0.15
   1   0  -7    8.63    0.53
   1   0  -7    9.35    0.57
   1   0  -7    6.38    0.57
   0   0  -7    0.03    0.11
   0   0  -7    0.10    0.17
  -1   0  -7   22.74    1.42
  -1   0  -7   25.83    1.46
   1  -1  -7    1.42    0.17
   1  -1  -7    1.18    0.22
   1   1  -7    1.36    0.23
   1   1  -7    0.94    0.23
   1   1  -7    1.43    0.17
   0  -1  -7    1.30    0.24
   0  -1  -7    1.70    0.23
   0   1  -7    1.40    0.23
   0   1  -7    1.34    0.21
  -1  -1  -7    7.37    0.53
  -1  -1  -7    7.43    0.52
  -1   1  -7    7.34    0.53
   1  -2  -7    0.26    0.17
   1  -2  -7    0.19    0.09
   1   2  -7    0.13    0.17
   1   2  -7    0.19    0.16
   1   2  -7   -0.04    0.08
   0  -2  -7    6.74    0.49
   0  -2  -7    6.10    0.46
   0   2  -7    6.24    0.47
   0   2  -7    6.18    0.46
  -1  -2  -7    0.49    0.18
  -1  -2  -7    0.40    0.14
  -1   2  -7    0.38    0.13
   1  -3  -7    4.60    0.33
   1  -3  -7    4.39    0.39
   1   3  -7    4.45    0.37
   1   3  -7    4.76    0.33
   1   3  -7    4.48    0.40
   0  -3  -7   12.73    0.77
   0  -3  -7   11.86    0.77
   0   3  -7   12.19    0.77
   0   3  -7   11.07    0.74
   0   3  -7   11.32    0.79
  -1  -3  -7    0.08    0.16
  -1  -3  -7    0.08    0.11
  -1   3  -7    0.05    0.11
   1  -4  -7   10.85    0.72
   1  -4  -7   11.02    0.69
  -1   4   7   10.76    0.66
   1   4  -7   11.36    0.69
   1   4  -7   11.24    0.70
   1   4  -7   11.61    0.75
   0  -4  -7    0.00    0.09
   0  -4  -7    0.19    0.18
   0  -4  -7    0.01    0.11
   0   4  -7    0.08    0.17
   0   4  -7   -0.04    0.11
  -1  -4  -7    6.71    0.48
  -1  -4  -7    5.74    0.47
  -1   4  -7    7.25    0.49
   1  -5  -7    0.78    0.18
   1  -5  -7    0.31    0.09
   1   5  -7    0.57    0.13
   1   5  -7    0.61    0.19
  -1   5   7    0.38    0.09
   1   5  -7    0.39    0.11
   0  -5  -7    0.05    0.11
   0  -5  -7   -0.02    0.09
   0  -5  -7   -0.08    0.17
   0   5  -7    0.07    0.12
   0   5  -7    0.05    0.16
  -1  -5  -7   14.83    0.93
  -1  -5  -7   15.20    0.94
  -1   5  -7   15.45    0.94
   1  -6  -7    8.63    0.54
   1  -6  -7    8.51    0.52
   1   6  -7    7.75    0.57
  -1   6   7    7.83    0.50
   0  -6  -7    1.25    0.22
   0  -6  -7    1.19    0.15
   0  -6  -7    1.37    0.20
   0   6  -7    1.07    0.22
  -1  -6  -7    2.98    0.29
  -1   6  -7    2.83    0.28
   1  -7  -7    0.10    0.11
  -1   7   7    0.04    0.07
   1   7  -7    0.27    0.15
   0  -7  -7   16.04    1.00
   0  -7  -7   16.65    0.99
   0   7  -7   16.54    1.02
   0  -8  -7    2.19    0.28
   0  -8  -7    3.19    0.27
   0   8  -7    2.99    0.29
   0   0   0    0.00    0.00
;
_shelx_hkl_checksum     35893
_shelx_res_file
;
TITL AX1974fe in P2(1)/n
    AX1974.res
    created by SHELXL-2018/3 at 13:23:16 on 27-Aug-2021
CELL 1.54178   3.7924   19.8932    6.3155   90.0000   91.0843   90.0000
ZERR    4.00   0.0003    0.0018    0.0005    0.0000    0.0058    0.0000
LATT  1
SYMM 0.5-X, 0.5+Y, 0.5-Z
SFAC C H N S
UNIT 16 8 8 4
L.S. 14
ACTA
BOND $H
FMAP 2
PLAN -5
mpla N1 C3 S1 C2 C1 C4 N2
CONF
HTAB
EQIV $1 -x+1, -y+1, -z+1
HTAB C2 N2_$1
EQIV $2 x+1/2, -y+3/2, z+1/2
HTAB C3 N1_$2
SIZE 0.077 0.184 0.236
TEMP -123.160
WGHT    0.063800    0.061800
FVAR       0.34321
C1    1    0.838220    0.617836    0.579590    11.00000    0.02801    0.03337 =
         0.03061   -0.00004    0.00296    0.00036
C2    1    0.889703    0.594155    0.779488    11.00000    0.04238    0.03519 =
         0.03044   -0.00003    0.00108    0.00201
AFIX  43
H2    2    0.838664    0.549800    0.825466    11.00000   -1.20000
AFIX   0
C3    1    1.047948    0.709634    0.721560    11.00000    0.04002    0.03780 =
         0.03833    0.00150   -0.00220   -0.00603
AFIX  43
H3    2    1.124522    0.755015    0.731394    11.00000   -1.20000
AFIX   0
C4    1    0.693344    0.579188    0.405730    11.00000    0.03814    0.03644 =
         0.03054    0.00307    0.00403   -0.00198
N1    3    0.927120    0.683964    0.545042    11.00000    0.04803    0.03720 =
         0.03457    0.00493   -0.00285   -0.00687
N2    3    0.579429    0.549394    0.266040    11.00000    0.05594    0.04550 =
         0.03361   -0.00224   -0.00001   -0.01022
S1    4    1.060289    0.656638    0.934523    11.00000    0.03799    0.04259 =
         0.02940   -0.00236   -0.00196    0.00213
HKLF 4 1 1 0 0 0 1 0 0 0 1
REM  AX1974fe in P2(1)/n
REM wR2 = 0.096964, GooF = S = 1.09218, Restrained GooF = 1.09218 for all data
REM R1 = 0.037902 for 783 Fo > 4sig(Fo) and 0.040626 for all 854 data
REM 64 parameters refined using 0 restraints
END
WGHT      0.0638      0.0618
REM Instructions for potential hydrogen bonds
HTAB C2 N2_$1
HTAB C3 N1_$2
REM Highest difference peak  0.318,  deepest hole -0.231,  1-sigma level  0.071
Q1    1   1.0685  0.6800  0.8179  11.00000  0.05    0.32
Q2    1   0.8573  0.6032  0.6937  11.00000  0.05    0.32
Q3    1   0.7460  0.5959  0.4833  11.00000  0.05    0.29
Q4    1   1.0076  0.7014  0.6627  11.00000  0.05    0.28
Q5    1   0.8931  0.6610  0.9516  11.00000  0.05    0.27
;
_shelx_res_checksum     277
