# Supplementary material for: 1,3-Thia­zole-4-carbo­nitrile
Source: IUCrdata. 2021 Dec 21;6(Pt 12):x211332. doi: 10.1107/S2414314621013328 (PMC9462305; doi:10.1107/S2414314621013328)
Supplement: Supplementary file 2 [file x-06-x211332-Isup2.hkl]

data_I                                                                          
_shelx_title ' AX1974fe in P2(1)/n'                                             
_shelx_refln_list_code          4                                               
_shelx_F_calc_maximum       88.35                                               
_exptl_crystal_F_000       224.00                                               
_reflns_d_resolution_high  0.8395                                               
                                                                                
loop_                                                                           
 _space_group_symop_operation_xyz                                               
 'x, y, z'                                                                      
 '-x+1/2, y+1/2, -z+1/2'                                                        
 '-x, -y, -z'                                                                   
 'x-1/2, -y-1/2, z-1/2'                                                         
                                                                                
_cell_length_a     3.7924                                                       
_cell_length_b    19.8932                                                       
_cell_length_c     6.3155                                                       
_cell_angle_alpha  90.000                                                       
_cell_angle_beta   91.084                                                       
_cell_angle_gamma  90.000                                                       
                                                                                
_shelx_F_squared_multiplier     1.000                                           
                                                                                
loop_                                                                           
 _refln_index_h                                                                 
 _refln_index_k                                                                 
 _refln_index_l                                                                 
 _refln_F_squared_calc                                                          
 _refln_F_squared_meas                                                          
 _refln_F_squared_sigma                                                         
 _refln_observed_status                                                         
   2   0   0       1129.93       1198.15        39.51 o                         
   4   0   0         18.50         23.28         1.27 o                         
   1   1   0       1183.88       1188.48        27.70 o                         
   2   1   0        122.71        118.17         3.51 o                         
   3   1   0          9.62         10.06         0.67 o                         
   4   1   0        124.96        132.55         2.75 o                         
   0   2   0        328.90        373.11        21.90 o                         
   1   2   0       1017.72       1074.28        27.51 o                         
   2   2   0        367.81        397.87         9.88 o                         
   3   2   0         98.50         89.98         2.53 o                         
   4   2   0          4.52          6.28         0.52 o                         
   1   3   0       7806.06       8355.13       190.44 o                         
   2   3   0          1.11          0.66         0.77 o                         
   3   3   0         56.43         50.06         2.10 o                         
   4   3   0          2.25          2.88         0.47 o                         
   0   4   0       3695.38       4349.99       172.25 o                         
   1   4   0       1575.47       1619.02        37.38 o                         
   2   4   0         37.84         32.99         1.70 o                         
   3   4   0        255.18        240.61         5.75 o                         
   4   4   0          8.57         10.19         0.56 o                         
   1   5   0        450.69        482.27        10.03 o                         
   2   5   0          2.83          2.97         0.89 o                         
   3   5   0         69.29         63.24         1.48 o                         
   4   5   0        114.02        118.60         2.48 o                         
   0   6   0        240.75        253.08         8.09 o                         
   1   6   0         11.22          9.70         0.88 o                         
   2   6   0        715.74        820.09        19.63 o                         
   3   6   0         54.20         52.01         1.21 o                         
   4   6   0          4.97          5.35         0.50 o                         
   1   7   0        569.66        592.60        14.29 o                         
   2   7   0        387.30        425.03        11.96 o                         
   3   7   0          0.18          0.69         0.36 o                         
   4   7   0         28.09         26.08         0.94 o                         
   0   8   0        948.08       1128.51        32.80 o                         
   1   8   0        479.59        567.91        18.27 o                         
   2   8   0         93.98        111.01         4.23 o                         
   3   8   0        141.51        132.15         2.54 o                         
   4   8   0          0.80          1.38         0.44 o                         
   1   9   0         41.53         38.63         2.96 o                         
   2   9   0        158.91        159.12         5.78 o                         
   3   9   0         89.44         83.87         1.90 o                         
   4   9   0         94.88         96.65         4.08 o                         
   0  10   0        203.42        183.79         8.00 o                         
   1  10   0          5.61          5.89         1.54 o                         
   2  10   0        193.72        190.99         7.97 o                         
   3  10   0          6.59          5.81         0.49 o                         
   4  10   0          5.87          7.26         0.53 o                         
   1  11   0        130.61        152.07         6.80 o                         
   2  11   0        492.33        478.10        15.19 o                         
   3  11   0          0.04          0.02         0.46 o                         
   4  11   0         18.45         18.85         1.95 o                         
   0  12   0        176.89        209.09        16.64 o                         
   1  12   0        137.19        154.11         6.47 o                         
   2  12   0         21.64         18.28         1.59 o                         
   3  12   0        161.80        151.97         3.67 o                         
   1  13   0        185.12        178.68         6.96 o                         
   2  13   0         45.11         41.37         1.90 o                         
   3  13   0        115.58        112.94         2.66 o                         
   0  14   0          3.70          0.34         4.16 o                         
   1  14   0         73.37         76.24         4.22 o                         
   2  14   0          9.37          8.68         0.59 o                         
   3  14   0        133.28        128.59         2.93 o                         
   1  15   0        117.17        111.74         9.19 o                         
   2  15   0        204.09        209.48         5.01 o                         
   3  15   0          0.91          1.51         0.40 o                         
   0  16   0        261.08        207.90        18.17 o                         
   1  16   0          5.85          4.83         0.80 o                         
   2  16   0        119.11        124.58         3.09 o                         
   3  16   0         29.58         28.52         0.98 o                         
   1  17   0         95.90         92.21         2.61 o                         
   2  17   0         80.81         83.41         2.15 o                         
   3  17   0         42.23         41.00         1.62 o                         
   0  18   0         44.07         41.51         3.05 o                         
   1  18   0         59.93         53.38         3.40 o                         
   2  18   0         31.32         33.70         1.07 o                         
   1  19   0        123.86        125.01         3.54 o                         
   2  19   0          5.44          4.81         0.43 o                         
   0  20   0         79.49         83.26         2.96 o                         
   1  20   0         43.80         41.91         1.30 o                         
   2  20   0         71.45         70.21         1.77 o                         
   1  21   0         14.24         13.66         0.63 o                         
   2  21   0         44.41         39.63         1.26 o                         
   0  22   0         42.47         44.43         3.43 o                         
   1  22   0          6.64          5.90         0.42 o                         
   1  23   0         32.09         34.96         1.04 o                         
  -3   0   1          3.69          8.06         1.80 o                         
  -1   0   1        156.25        135.80         4.14 o                         
   1   0   1       1080.77       1013.71        57.39 o                         
   3   0   1        261.83        249.27         7.51 o                         
  -4   1   1          2.43          5.28         0.56 o                         
  -3   1   1        328.53        310.82         7.17 o                         
  -2   1   1       1042.94       1183.01        30.63 o                         
  -1   1   1       7209.45       7538.88       132.89 o                         
   0   1   1         57.85         61.95         2.05 o                         
   1   1   1        352.83        342.20        10.17 o                         
   2   1   1          1.29          1.77         0.84 o                         
   3   1   1        236.88        221.78         4.75 o                         
   4   1   1         17.31         21.56         1.43 o                         
  -4   2   1         70.21         77.40         1.97 o                         
  -3   2   1          0.00          0.56         0.55 o                         
  -2   2   1       1290.24       1396.81        35.98 o                         
  -1   2   1         10.75          7.70         0.75 o                         
   0   2   1       1765.25       2001.32        56.08 o                         
   1   2   1          4.39          7.92         0.67 o                         
   2   2   1        157.19        159.43         5.44 o                         
   3   2   1         52.77         50.51         1.34 o                         
   4   2   1        179.67        197.12         3.71 o                         
  -4   3   1         26.10         33.59         1.07 o                         
  -3   3   1         56.74         56.21         1.68 o                         
  -2   3   1         19.18         19.38         1.76 o                         
  -1   3   1       1598.39       1705.55        32.21 o                         
   0   3   1        328.23        328.89         9.91 o                         
   1   3   1          0.92         -0.43         0.51 o                         
   2   3   1        701.79        745.30        21.76 o                         
   3   3   1         55.71         50.90         1.19 o                         
   4   3   1         86.53         97.92         2.12 o                         
  -4   4   1         99.42        107.28         2.55 o                         
  -3   4   1        106.19         98.72         2.04 o                         
  -2   4   1       1550.68       1700.98        48.79 o                         
  -1   4   1       1037.46       1084.41        23.43 o                         
   0   4   1       2407.41       2843.66        79.91 o                         
   1   4   1        129.76        110.19         3.58 o                         
   2   4   1        104.90        113.44         3.99 o                         
   3   4   1         38.64         36.06         0.90 o                         
   4   4   1         40.85         42.70         1.27 o                         
  -4   5   1          3.05          3.08         0.45 o                         
  -3   5   1        461.09        434.95         8.42 o                         
  -2   5   1        601.99        705.86        21.22 o                         
  -1   5   1        135.99        123.84         3.26 o                         
   0   5   1         84.80         85.14         3.08 o                         
   1   5   1        435.89        450.74        13.41 o                         
   2   5   1         47.86         48.84         2.57 o                         
   3   5   1        244.91        239.01         4.01 o                         
   4   5   1          0.89          1.05         0.50 o                         
  -4   6   1          7.13          4.87         0.45 o                         
  -3   6   1          0.14          0.92         0.44 o                         
  -2   6   1         78.24         77.68         3.71 o                         
  -1   6   1        160.12        161.72         6.01 o                         
   0   6   1        349.47        398.00        10.87 o                         
   1   6   1        397.30        410.97        11.24 o                         
   2   6   1        102.54        112.25         4.13 o                         
   3   6   1        256.96        248.97         4.32 o                         
   4   6   1         12.05         12.84         0.66 o                         
  -4   7   1          0.15          0.37         0.38 o                         
  -3   7   1        382.26        385.43         7.56 o                         
  -2   7   1          5.94          3.52         1.14 o                         
  -1   7   1        236.10        228.94         6.59 o                         
   0   7   1       1700.52       1812.94        46.06 o                         
   1   7   1         67.33         78.22         3.10 o                         
   2   7   1        614.35        661.92        17.93 o                         
   3   7   1         50.31         45.93         1.29 o                         
   4   7   1         14.83         14.98         0.74 o                         
  -4   8   1        140.62        130.57         4.28 o                         
  -3   8   1         94.90         90.39         2.20 o                         
  -2   8   1        261.14        263.17         8.02 o                         
  -1   8   1        184.72        220.40         6.51 o                         
   0   8   1        121.44        151.60        10.92 o                         
   1   8   1         39.80         48.05         2.76 o                         
   2   8   1        400.30        464.20        13.14 o                         
   3   8   1         14.85         15.17         0.77 o                         
   4   8   1         50.58         45.80         1.52 o                         
  -4   9   1          0.56          0.92         0.38 o                         
  -3   9   1         72.46         73.73         1.90 o                         
  -2   9   1         41.81         37.83         2.50 o                         
  -1   9   1         32.37         43.59         2.24 o                         
   0   9   1        671.66        821.23        34.82 o                         
   1   9   1          5.23          5.65         1.31 o                         
   2   9   1        129.53        140.01         5.58 o                         
   3   9   1         19.51         18.30         0.84 o                         
   4   9   1          1.11          1.80         0.43 o                         
  -4  10   1         55.91         48.46         2.49 o                         
  -3  10   1         19.63         17.27         0.79 o                         
  -2  10   1         46.96         49.48         2.73 o                         
  -1  10   1        279.26        274.36         8.06 o                         
   0  10   1          4.34          8.90         2.61 o                         
   1  10   1       1684.77       1938.51        64.71 o                         
   2  10   1          1.22          2.75         1.79 o                         
   3  10   1        221.75        218.96         4.62 o                         
   4  10   1         99.95         91.62         2.13 o                         
  -3  11   1        148.02        144.34         3.35 o                         
  -2  11   1          0.48         -0.50         0.89 o                         
  -1  11   1        123.35        109.11         4.70 o                         
   0  11   1        222.45        289.55        24.19 o                         
   1  11   1         10.60         12.18         2.34 o                         
   2  11   1         47.94         44.59         2.22 o                         
   3  11   1         75.39         72.20         1.66 o                         
  -3  12   1          2.50          2.66         0.59 o                         
  -2  12   1         13.05          8.90         1.25 o                         
  -1  12   1        296.63        296.74        10.48 o                         
   0  12   1         63.01         80.45         5.41 o                         
   1  12   1        379.33        408.49        15.89 o                         
   2  12   1          0.30         -0.45         0.55 o                         
   3  12   1         29.47         29.37         0.91 o                         
  -3  13   1          0.50          0.31         0.50 o                         
  -2  13   1         54.70         48.53         2.50 o                         
  -1  13   1          0.53          0.80         1.96 o                         
   0  13   1        857.88        974.96        29.43 o                         
   1  13   1         32.60         35.56         4.28 o                         
   2  13   1        498.70        455.80        10.78 o                         
   3  13   1         47.45         47.35         1.19 o                         
  -3  14   1         16.78         15.04         0.73 o                         
  -2  14   1        129.99        126.60         3.75 o                         
  -1  14   1         42.07         39.88         3.48 o                         
   0  14   1        135.48        121.69         5.71 o                         
   1  14   1        355.35        354.96        27.64 o                         
   2  14   1         16.27         14.94         0.74 o                         
   3  14   1          7.14          8.18         0.55 o                         
  -3  15   1         24.93         27.37         1.14 o                         
  -2  15   1         39.68         39.21         1.39 o                         
  -1  15   1         35.73         34.40         2.69 o                         
   0  15   1        217.29        213.29         8.46 o                         
   1  15   1          5.84          4.86         0.96 o                         
   2  15   1         10.68         11.02         0.65 o                         
   3  15   1          0.38          0.73         0.39 o                         
  -3  16   1          1.54          1.88         0.64 o                         
  -2  16   1          0.00         -0.07         0.49 o                         
  -1  16   1        340.46        326.45         9.04 o                         
   0  16   1         10.03          8.04         0.91 o                         
   1  16   1        530.62        533.65        11.05 o                         
   2  16   1        106.88        115.41         2.87 o                         
   3  16   1         18.59         18.01         0.78 o                         
  -3  17   1         59.46         59.46         1.95 o                         
  -2  17   1          6.42          7.46         0.61 o                         
  -1  17   1         98.94        100.79         2.57 o                         
   0  17   1        182.93        158.50         3.68 o                         
   1  17   1         87.96         83.89         2.87 o                         
   2  17   1         85.18         85.38         2.20 o                         
   3  17   1         11.17         11.09         0.66 o                         
  -2  18   1         44.32         48.27         1.37 o                         
  -1  18   1         14.06         15.83         0.74 o                         
   0  18   1         82.69         74.25         2.34 o                         
   1  18   1         17.87         17.97         0.78 o                         
   2  18   1          5.69          5.76         0.46 o                         
  -2  19   1          8.41          9.76         0.56 o                         
  -1  19   1          1.39          1.26         0.55 o                         
   0  19   1        337.53        334.52         7.76 o                         
   1  19   1         33.76         33.10         1.24 o                         
   2  19   1         97.19        104.25         2.80 o                         
  -2  20   1         52.60         52.08         1.49 o                         
  -1  20   1         60.17         61.52         1.98 o                         
   0  20   1         35.39         36.34         1.09 o                         
   1  20   1         91.46         89.23         2.70 o                         
   2  20   1          9.99         10.07         0.68 o                         
  -2  21   1          1.16          1.33         0.32 o                         
  -1  21   1         30.53         32.53         1.52 o                         
   0  21   1          0.09          0.16         0.33 o                         
   1  21   1         13.47         13.01         0.64 o                         
  -1  22   1         31.65         36.42         1.26 o                         
   0  22   1          0.27          0.16         0.38 o                         
   1  22   1         92.71         94.41         2.78 o                         
   0  23   1         49.92         51.62         1.85 o                         
  -4   0   2          7.03          8.85         0.87 o                         
  -2   0   2        496.58        539.85        19.13 o                         
   0   0   2        123.52        118.22         6.96 o                         
   2   0   2        828.90        812.60        46.78 o                         
   4   0   2         34.57         33.28         1.57 o                         
  -4   1   2         17.23         21.46         0.87 o                         
  -3   1   2         12.26         13.88         0.99 o                         
  -2   1   2         74.95         66.17         2.96 o                         
  -1   1   2        531.70        523.17        10.43 o                         
   0   1   2        275.40        279.37         8.49 o                         
   1   1   2        469.77        434.28        17.74 o                         
   2   1   2         48.06         58.71         3.66 o                         
   3   1   2        139.91        131.50         2.52 o                         
   4   1   2          3.44          4.25         0.52 o                         
  -4   2   2         49.70         53.65         1.75 o                         
  -3   2   2        531.79        515.95        10.53 o                         
  -2   2   2         21.51         23.29         1.96 o                         
  -1   2   2        256.46        219.09         4.76 o                         
   0   2   2        689.75        717.39        18.48 o                         
   1   2   2         31.43         33.74         2.37 o                         
   2   2   2        163.88        165.07         7.71 o                         
   3   2   2          2.77          2.72         0.38 o                         
   4   2   2          4.73          5.23         0.58 o                         
  -4   3   2         15.51         17.04         0.87 o                         
  -3   3   2        117.24        110.61         2.57 o                         
  -2   3   2        120.96        117.24         4.70 o                         
  -1   3   2          1.36          0.52         0.54 o                         
   0   3   2        714.61        711.64        20.63 o                         
   1   3   2       1656.94       1573.45        62.58 o                         
   2   3   2         19.12         19.85         2.34 o                         
   3   3   2        286.63        270.09         4.85 o                         
   4   3   2          4.80          5.37         0.57 o                         
  -4   4   2          2.32          3.33         0.55 o                         
  -3   4   2         32.22         33.32         1.18 o                         
  -2   4   2         28.33         30.32         3.32 o                         
  -1   4   2         16.86         13.69         1.09 o                         
   0   4   2       1367.86       1404.89        46.15 o                         
   1   4   2        396.20        395.42        14.52 o                         
   2   4   2        676.05        721.43        24.20 o                         
   3   4   2         22.49         24.07         0.79 o                         
   4   4   2         15.42         19.29         0.96 o                         
  -4   5   2        124.19        131.17         3.98 o                         
  -3   5   2         22.12         20.86         0.92 o                         
  -2   5   2        858.59        916.51        27.16 o                         
  -1   5   2         12.05         14.08         1.16 o                         
   0   5   2         69.70         57.35         4.42 o                         
   1   5   2        302.95        324.05        14.13 o                         
   2   5   2         11.52         15.29         1.77 o                         
   3   5   2          1.73          1.60         0.41 o                         
   4   5   2         65.96         65.60         2.08 o                         
  -4   6   2        154.16        158.91         5.52 o                         
  -3   6   2        150.99        147.70         3.65 o                         
  -2   6   2         75.80         85.84         4.04 o                         
  -1   6   2        208.06        224.73         7.08 o                         
   0   6   2       2027.80       2246.75        95.34 o                         
   1   6   2        178.37        171.64         6.73 o                         
   2   6   2        969.77       1069.16        35.57 o                         
   3   6   2          0.02          0.20         0.44 o                         
   4   6   2         88.08         82.01         2.44 o                         
  -4   7   2          3.49          3.95         0.53 o                         
  -3   7   2         38.21         36.35         1.37 o                         
  -2   7   2          3.19          4.85         1.48 o                         
  -1   7   2         10.36          9.13         1.48 o                         
   0   7   2        156.56        180.27        10.65 o                         
   1   7   2       1774.68       2129.55        63.21 o                         
   2   7   2         84.17         93.73         4.52 o                         
   3   7   2        135.59        127.75         2.83 o                         
   4   7   2          0.22          0.53         0.43 o                         
  -4   8   2          1.18          0.65         0.43 o                         
  -3   8   2        145.09        140.30         3.83 o                         
  -2   8   2          5.26          5.02         1.56 o                         
  -1   8   2       1094.67       1124.87        34.58 o                         
   0   8   2         22.14         21.28         3.53 o                         
   1   8   2        126.52        138.43         6.27 o                         
   2   8   2          0.40          2.38         1.52 o                         
   3   8   2         59.95         56.13         1.49 o                         
   4   8   2          4.27          3.43         0.45 o                         
  -4   9   2         51.11         52.10         1.60 o                         
  -3   9   2          6.94          7.25         0.70 o                         
  -2   9   2        233.15        232.81        11.05 o                         
  -1   9   2        976.76       1042.41        30.54 o                         
   0   9   2         46.30         42.61         4.65 o                         
   1   9   2       1106.44       1206.91        40.53 o                         
   2   9   2        111.05        130.93         7.75 o                         
   3   9   2        326.41        326.48         6.30 o                         
  -3  10   2         23.35         20.92         1.02 o                         
  -2  10   2          4.25          4.25         1.22 o                         
  -1  10   2         82.16         71.68         3.88 o                         
   0  10   2        160.41        192.32        11.72 o                         
   1  10   2         17.32         13.09         2.32 o                         
   2  10   2        338.53        355.46        10.02 o                         
   3  10   2          8.00          9.15         0.58 o                         
  -3  11   2          3.87          3.93         0.63 o                         
  -2  11   2        395.42        353.05         8.65 o                         
  -1  11   2          5.79          5.46         1.80 o                         
   0  11   2       1097.41       1267.14        53.46 o                         
   1  11   2        115.87        110.61         6.12 o                         
   2  11   2         31.25         29.61         0.97 o                         
   3  11   2         16.16         15.65         0.65 o                         
  -3  12   2         95.87         95.02         3.13 o                         
  -2  12   2         30.75         27.69         1.08 o                         
  -1  12   2        374.15        389.67        15.17 o                         
   0  12   2        438.13        505.14        34.81 o                         
   1  12   2         39.11         30.06         3.43 o                         
   2  12   2        304.93        306.50         5.86 o                         
   3  12   2         28.62         30.43         0.95 o                         
  -3  13   2          1.77          2.82         0.68 o                         
  -2  13   2         94.99         85.50         2.18 o                         
  -1  13   2         64.56         75.12         3.10 o                         
   0  13   2         39.79         29.41         5.98 o                         
   1  13   2          1.92         -0.57         2.59 o                         
   2  13   2         51.41         49.80         1.45 o                         
   3  13   2        197.86        200.82         4.15 o                         
  -3  14   2        110.00        125.65         3.81 o                         
  -2  14   2          3.21          2.17         0.46 o                         
  -1  14   2        600.05        584.92        19.50 o                         
   0  14   2          0.15          0.02         1.49 o                         
   1  14   2         93.47         88.16         3.74 o                         
   2  14   2          0.83          1.53         0.46 o                         
   3  14   2         40.55         41.04         1.06 o                         
  -3  15   2          0.19          0.16         0.47 o                         
  -2  15   2        269.67        268.13         5.86 o                         
  -1  15   2          6.82          6.49         0.51 o                         
   0  15   2        437.99        404.36        11.80 o                         
   1  15   2         85.67         85.66         3.79 o                         
   2  15   2        118.13        123.51         2.67 o                         
   3  15   2         34.94         34.05         0.93 o                         
  -3  16   2          3.49          3.73         0.46 o                         
  -2  16   2          4.75          4.85         0.56 o                         
  -1  16   2         12.90         12.12         0.62 o                         
   0  16   2          1.62          1.53         0.39 o                         
   1  16   2          6.77          5.07         0.67 o                         
   2  16   2         37.18         40.82         1.22 o                         
   3  16   2          8.56          7.86         0.46 o                         
  -2  17   2        168.60        173.41         4.52 o                         
  -1  17   2          2.08          1.62         0.45 o                         
   0  17   2        106.77         99.19         3.82 o                         
   1  17   2         96.68         96.24         2.45 o                         
   2  17   2          6.46          6.78         0.59 o                         
  -2  18   2          6.02          6.43         0.52 o                         
  -1  18   2        355.99        361.70         9.22 o                         
   0  18   2          0.75          0.79         0.40 o                         
   1  18   2          7.98          6.78         0.58 o                         
   2  18   2          8.52          8.41         0.72 o                         
  -2  19   2          9.35          8.47         0.81 o                         
  -1  19   2          0.12         -0.28         0.41 o                         
   0  19   2         28.98         27.42         0.97 o                         
   1  19   2         79.27         84.82         2.61 o                         
   2  19   2          7.96          6.99         0.50 o                         
  -2  20   2          4.30          3.59         0.36 o                         
  -1  20   2         29.56         32.50         1.42 o                         
   0  20   2         15.48         15.41         0.71 o                         
   1  20   2         21.50         21.47         0.82 o                         
   2  20   2          1.12          1.02         0.34 o                         
  -1  21   2          8.85         10.76         0.78 o                         
   0  21   2         27.18         25.02         1.00 o                         
   1  21   2          0.29          0.08         0.36 o                         
  -1  22   2         41.26         42.24         1.84 o                         
   0  22   2         49.74         50.66         1.66 o                         
   1  22   2          0.17          0.81         0.37 o                         
  -3   0   3          0.83          2.20         0.68 o                         
  -1   0   3         31.61         39.58         2.67 o                         
   1   0   3         22.88         11.14         1.77 o                         
   3   0   3        126.08        118.79         4.38 o                         
  -4   1   3         81.10         88.71         6.14 o                         
  -3   1   3         78.08         70.31         2.11 o                         
  -2   1   3         26.31         23.96         2.41 o                         
  -1   1   3        933.49        926.73        24.36 o                         
   0   1   3         12.79         11.64         1.54 o                         
   1   1   3        162.99        143.37         5.59 o                         
   2   1   3        130.63        114.06         5.94 o                         
   3   1   3         67.57         68.90         1.86 o                         
   4   1   3        123.61        119.70         8.49 o                         
  -4   2   3         12.66         19.86         2.08 o                         
  -3   2   3         13.58         13.51         0.86 o                         
  -2   2   3       1010.20       1034.82        30.63 o                         
  -1   2   3        106.51        107.63         3.92 o                         
   0   2   3       1271.26       1367.01        39.43 o                         
   1   2   3         31.40         22.65         1.77 o                         
   2   2   3         19.76         27.46         2.97 o                         
   3   2   3         22.30         23.87         1.30 o                         
   4   2   3         32.22         35.04         2.32 o                         
  -4   3   3         36.06         40.98         1.54 o                         
  -3   3   3          8.57          9.07         0.90 o                         
  -2   3   3          0.32          0.89         1.17 o                         
  -1   3   3          4.14          5.94         1.09 o                         
   0   3   3         11.66         10.54         1.41 o                         
   1   3   3          6.03          8.25         1.22 o                         
   2   3   3         69.37         61.91         3.44 o                         
   3   3   3          7.75          8.92         0.56 o                         
   4   3   3         72.45         68.68         4.50 o                         
  -4   4   3         12.47         14.02         1.04 o                         
  -3   4   3        106.66         96.88         3.58 o                         
  -2   4   3         69.94         53.44         8.17 o                         
  -1   4   3         63.31         67.88         2.93 o                         
   0   4   3        759.28        768.00        23.04 o                         
   1   4   3        141.15        117.07         7.28 o                         
   2   4   3          2.22          1.39         1.04 o                         
   3   4   3        220.72        209.83         4.72 o                         
   4   4   3         25.80         24.59         1.74 o                         
  -4   5   3         24.08         20.80         1.06 o                         
  -3   5   3        148.66        149.33         5.24 o                         
  -2   5   3          1.23          1.79         1.65 o                         
  -1   5   3       2181.75       2370.09        60.50 o                         
   0   5   3         13.05         15.69         2.01 o                         
   1   5   3       1252.22       1328.38        44.83 o                         
   2   5   3          4.05          3.63         1.16 o                         
   3   5   3          0.60          0.89         0.45 o                         
  -4   6   3          0.15          0.40         0.41 o                         
  -3   6   3        112.85        107.98         3.93 o                         
  -2   6   3          1.18          0.99         0.82 o                         
  -1   6   3         61.90         73.75         4.61 o                         
   0   6   3         91.30        106.26         7.13 o                         
   1   6   3         49.90         44.96         3.85 o                         
   2   6   3         13.59         11.07         0.86 o                         
   3   6   3        116.33        107.47         2.62 o                         
  -3   7   3         88.95         87.62         3.31 o                         
  -2   7   3         52.97         51.04         3.36 o                         
  -1   7   3        200.73        198.90         6.79 o                         
   0   7   3         28.42         27.31         6.07 o                         
   1   7   3        118.63        125.89         6.37 o                         
   2   7   3        191.94        169.35         5.07 o                         
   3   7   3         13.74         11.90         0.73 o                         
  -3   8   3         35.99         33.61         1.75 o                         
  -2   8   3        373.60        334.46         9.14 o                         
  -1   8   3        101.20         96.75         4.33 o                         
   0   8   3       2275.96       2763.30       112.49 o                         
   1   8   3          3.40          3.34         1.86 o                         
   2   8   3        252.67        238.98         7.03 o                         
   3   8   3         35.18         38.09         1.38 o                         
  -3   9   3          6.14          5.02         1.00 o                         
  -2   9   3        192.71        164.22         4.30 o                         
  -1   9   3         78.21         73.05         5.48 o                         
   0   9   3         34.67         41.86         5.44 o                         
   1   9   3        143.93        157.86        10.74 o                         
   2   9   3        301.03        276.13         6.98 o                         
   3   9   3         39.88         37.29         1.37 o                         
  -3  10   3         65.74         64.97         2.04 o                         
  -2  10   3        321.68        287.91         7.69 o                         
  -1  10   3          5.70          6.68         2.31 o                         
   0  10   3         11.57          7.98         3.27 o                         
   1  10   3        130.62        109.35         9.10 o                         
   2  10   3         93.39         87.52         2.44 o                         
   3  10   3         86.09         85.16         2.42 o                         
  -3  11   3         78.53         75.36         3.36 o                         
  -2  11   3          0.32         -0.24         0.49 o                         
  -1  11   3        362.04        380.91        10.83 o                         
   0  11   3        126.66        126.74         9.21 o                         
   1  11   3        370.21        360.44        12.95 o                         
   2  11   3         93.36         84.41         2.07 o                         
   3  11   3         24.65         25.49         1.16 o                         
  -3  12   3         99.28         98.12         2.51 o                         
  -2  12   3         77.97         78.24         2.16 o                         
  -1  12   3        314.16        296.27         7.30 o                         
   0  12   3        119.01        121.00         4.67 o                         
   1  12   3        347.28        322.78         8.23 o                         
   2  12   3         93.11         86.25         2.26 o                         
   3  12   3        129.53        133.80         3.63 o                         
  -3  13   3         36.53         37.60         1.19 o                         
  -2  13   3         65.79         60.22         1.65 o                         
  -1  13   3        143.51        131.85         3.05 o                         
   0  13   3         81.37         78.23         2.46 o                         
   1  13   3         51.46         46.61         1.17 o                         
   2  13   3        231.83        237.32         5.28 o                         
   3  13   3          2.79          4.10         0.52 o                         
  -3  14   3          0.04         -0.06         0.41 o                         
  -2  14   3        140.74        149.75         3.70 o                         
  -1  14   3          0.00         -0.07         0.39 o                         
   0  14   3          2.32          1.47         0.36 o                         
   1  14   3        241.23        231.08         4.40 o                         
   2  14   3         55.22         54.73         1.62 o                         
   3  14   3         15.36         16.39         0.77 o                         
  -3  15   3         33.94         39.40         1.82 o                         
  -2  15   3         94.94         95.34         3.00 o                         
  -1  15   3         62.37         61.78         1.61 o                         
   0  15   3          0.62          0.07         0.38 o                         
   1  15   3         39.51         35.51         1.05 o                         
   2  15   3        116.23        117.07         2.74 o                         
  -2  16   3          0.15          0.12         0.48 o                         
  -1  16   3         21.73         18.43         0.86 o                         
   0  16   3        204.17        197.90         3.99 o                         
   1  16   3        305.33        322.84         6.19 o                         
   2  16   3          0.00          0.38         0.39 o                         
  -2  17   3          7.58          7.79         0.56 o                         
  -1  17   3         16.69         16.58         0.80 o                         
   0  17   3         26.81         26.76         0.82 o                         
   1  17   3          1.75          1.87         0.39 o                         
   2  17   3         72.87         76.05         1.69 o                         
  -2  18   3         38.60         42.96         1.31 o                         
  -1  18   3         25.44         28.34         1.23 o                         
   0  18   3         17.08         15.42         0.58 o                         
   1  18   3          2.12          1.80         0.38 o                         
   2  18   3          0.38          0.89         0.46 o                         
  -2  19   3         22.45         20.37         1.56 o                         
  -1  19   3          2.90          4.35         0.54 o                         
   0  19   3         48.14         51.74         1.24 o                         
   1  19   3         14.86         14.04         0.55 o                         
  -1  20   3          1.23          1.78         0.48 o                         
   0  20   3         67.84         70.24         1.96 o                         
   1  20   3         15.11         15.07         0.79 o                         
  -1  21   3         28.41         31.69         1.32 o                         
   0  21   3         10.66          9.48         0.53 o                         
   1  21   3         11.22         10.16         0.85 o                         
  -2   0   4        322.51        311.59        11.80 o                         
   0   0   4        177.85        179.29        15.71 o                         
   2   0   4       1466.57       1331.38        43.37 o                         
  -3   1   4        199.97        214.68         8.97 o                         
  -2   1   4        111.23        103.02         2.82 o                         
  -1   1   4        159.63        163.83         7.72 o                         
   0   1   4        220.73        206.92         7.91 o                         
   1   1   4         99.15         82.94         8.49 o                         
   2   1   4        163.39        155.11         4.06 o                         
   3   1   4        130.69        132.20         4.21 o                         
  -3   2   4         45.53         47.24         2.55 o                         
  -2   2   4         82.92         77.30         2.29 o                         
  -1   2   4        174.74        170.19         7.06 o                         
   0   2   4          1.75          2.17         1.31 o                         
   1   2   4        182.19        162.66        13.24 o                         
   2   2   4         59.63         53.85         2.17 o                         
   3   2   4        283.15        302.61         8.88 o                         
  -3   3   4        192.44        206.51         8.64 o                         
  -2   3   4          6.05          5.19         0.68 o                         
  -1   3   4         67.84         73.17         6.51 o                         
   0   3   4         15.90         18.71         2.40 o                         
   1   3   4        539.12        518.36        23.86 o                         
   2   3   4          3.36          2.66         0.70 o                         
   3   3   4        334.62        345.39         8.94 o                         
  -3   4   4         27.28         26.04         1.50 o                         
  -2   4   4        268.97        260.34         7.44 o                         
  -1   4   4        233.59        229.95         7.70 o                         
   0   4   4         57.58         65.94         6.95 o                         
   1   4   4        247.75        247.38        18.42 o                         
   2   4   4        251.56        221.71         6.92 o                         
   3   4   4          6.60          7.61         0.97 o                         
  -3   5   4          0.25          0.70         0.65 o                         
  -2   5   4        134.36        124.90         4.28 o                         
  -1   5   4          0.14          0.77         1.49 o                         
   0   5   4        384.08        377.23        15.08 o                         
   1   5   4         21.51         16.93         2.07 o                         
   2   5   4        354.29        318.98         6.62 o                         
   3   5   4         47.66         45.52         1.63 o                         
  -3   6   4         28.59         29.79         2.10 o                         
  -2   6   4        167.67        154.06         3.98 o                         
  -1   6   4         23.82         20.99         1.45 o                         
   0   6   4          1.23          0.26         2.08 o                         
   1   6   4          0.27          0.22         0.94 o                         
   2   6   4         33.27         30.66         1.18 o                         
   3   6   4         11.25         11.63         0.83 o                         
  -3   7   4          8.08          9.00         1.22 o                         
  -2   7   4         43.75         40.79         1.51 o                         
  -1   7   4        189.55        199.52         5.85 o                         
   0   7   4        142.79        135.00         7.92 o                         
   1   7   4          7.97          5.62         1.59 o                         
   2   7   4          3.44          3.40         0.52 o                         
   3   7   4         48.53         51.30         1.75 o                         
  -3   8   4          1.14          1.93         0.97 o                         
  -2   8   4         10.92         11.04         1.03 o                         
  -1   8   4        322.77        307.06         7.28 o                         
   0   8   4         61.32         57.68         4.16 o                         
   1   8   4        701.04        582.57        14.66 o                         
   2   8   4         32.68         29.54         1.17 o                         
   3   8   4          6.51          7.14         0.62 o                         
  -3   9   4        130.18        133.02         4.65 o                         
  -2   9   4        257.12        241.57         8.22 o                         
  -1   9   4         94.02         92.49         3.31 o                         
   0   9   4        125.35        114.52         5.32 o                         
   1   9   4         18.45         14.77         0.73 o                         
   2   9   4         19.30         19.08         0.92 o                         
   3   9   4         50.41         49.27         1.48 o                         
  -3  10   4         14.48         15.49         0.89 o                         
  -2  10   4         12.30         12.28         1.11 o                         
  -1  10   4          1.90          1.62         0.41 o                         
   0  10   4          1.90          0.94         0.52 o                         
   1  10   4          8.13          8.48         0.52 o                         
   2  10   4          0.41          0.79         0.53 o                         
   3  10   4         13.77         12.66         0.68 o                         
  -3  11   4         17.32         15.99         1.49 o                         
  -2  11   4          6.01          4.83         0.63 o                         
  -1  11   4         88.01         88.48         2.17 o                         
   0  11   4        594.02        540.52        10.71 o                         
   1  11   4         40.08         35.29         1.05 o                         
   2  11   4         95.23         92.38         2.29 o                         
   3  11   4          1.29          1.67         0.50 o                         
  -3  12   4          6.42          6.01         0.66 o                         
  -2  12   4         88.96         87.94         2.33 o                         
  -1  12   4        366.52        365.36         7.93 o                         
   0  12   4         37.96         29.50         1.58 o                         
   1  12   4        278.20        270.92         5.65 o                         
   2  12   4         33.13         31.82         1.17 o                         
   3  12   4          4.51          5.14         0.47 o                         
  -2  13   4         67.47         74.18         2.02 o                         
  -1  13   4         15.24         15.46         0.71 o                         
   0  13   4          1.18          0.75         0.46 o                         
   1  13   4          0.14          0.62         0.43 o                         
   2  13   4         28.20         27.48         1.05 o                         
  -2  14   4          0.65          0.23         0.45 o                         
  -1  14   4        119.17        120.62         2.62 o                         
   0  14   4          9.02          8.93         0.77 o                         
   1  14   4        146.13        155.77         3.18 o                         
   2  14   4          4.79          6.78         0.55 o                         
  -2  15   4          7.78          7.94         0.57 o                         
  -1  15   4         23.40         21.52         0.82 o                         
   0  15   4        533.84        556.39        11.91 o                         
   1  15   4         11.67         12.60         0.60 o                         
   2  15   4        123.96        137.26         3.67 o                         
  -2  16   4         39.31         42.05         1.63 o                         
  -1  16   4         27.34         26.80         0.89 o                         
   0  16   4          2.78          3.95         0.45 o                         
   1  16   4          5.12          4.29         0.47 o                         
   2  16   4         26.44         27.45         0.99 o                         
  -2  17   4         77.99         77.74         2.36 o                         
  -1  17   4         29.13         30.80         1.39 o                         
   0  17   4         85.93         93.28         2.20 o                         
   1  17   4         13.62         16.69         0.78 o                         
  -1  18   4         98.71        109.97         3.82 o                         
   0  18   4          1.46          1.58         0.38 o                         
   1  18   4        239.90        256.36         5.98 o                         
  -1  19   4         52.95         53.96         2.03 o                         
   0  19   4          4.72          4.00         0.44 o                         
   1  19   4          9.88         10.18         0.72 o                         
   0  20   4         27.80         28.83         1.39 o                         
  -3   0   5        164.63        175.26         7.47 o                         
  -1   0   5        135.96        134.08         4.40 o                         
   1   0   5          9.77         22.00         2.44 o                         
   3   0   5         17.63         18.12         1.49 o                         
  -3   1   5          6.24         10.14         1.99 o                         
  -2   1   5         38.41         36.39         1.30 o                         
  -1   1   5        251.98        259.86         5.07 o                         
   0   1   5          2.56          2.29         0.43 o                         
   1   1   5       1238.81       1168.51        29.92 o                         
   2   1   5         90.52         88.84         2.63 o                         
   3   1   5         89.01         87.01         3.81 o                         
  -3   2   5         20.90         21.20         1.31 o                         
  -2   2   5          1.45          2.05         0.48 o                         
  -1   2   5         95.50         91.16         2.17 o                         
   0   2   5        697.58        660.94        13.87 o                         
   1   2   5         86.99         81.68         2.45 o                         
   2   2   5        471.06        449.30        11.52 o                         
   3   2   5          0.28          0.94         0.75 o                         
  -3   3   5          3.52          3.34         0.69 o                         
  -2   3   5        212.97        214.98         5.25 o                         
  -1   3   5          4.04          3.90         0.55 o                         
   0   3   5         83.48         81.26         2.53 o                         
   1   3   5        218.87        207.14         4.91 o                         
   2   3   5          0.29          1.05         0.70 o                         
   3   3   5          5.60          5.57         0.95 o                         
  -3   4   5         44.01         41.71         1.60 o                         
  -2   4   5         84.79         84.10         2.35 o                         
  -1   4   5          2.23          1.60         0.47 o                         
   0   4   5        645.81        647.93        12.17 o                         
   1   4   5          4.17          4.26         0.66 o                         
   2   4   5        241.85        231.46         6.14 o                         
   3   4   5          1.26          2.08         0.67 o                         
  -3   5   5          5.76          5.19         0.59 o                         
  -2   5   5         25.92         24.88         1.04 o                         
  -1   5   5        122.79        119.04         2.80 o                         
   0   5   5        318.16        304.65         6.28 o                         
   1   5   5        266.77        269.19         6.25 o                         
   2   5   5         11.29         10.34         0.84 o                         
   3   5   5         87.24         87.99         5.29 o                         
  -3   6   5         95.38         87.09         4.39 o                         
  -2   6   5          2.03          2.17         0.51 o                         
  -1   6   5        226.99        210.26         4.59 o                         
   0   6   5         94.08         96.19         2.24 o                         
   1   6   5         31.32         30.17         1.26 o                         
   2   6   5         19.69         21.82         1.27 o                         
   3   6   5         21.06         19.70         1.54 o                         
  -3   7   5         19.91         18.96         1.02 o                         
  -2   7   5         73.66         74.79         2.33 o                         
  -1   7   5        300.91        307.40         6.60 o                         
   0   7   5         59.20         54.43         1.49 o                         
   1   7   5         67.54         72.52         2.12 o                         
   2   7   5         81.49         77.76         2.39 o                         
   3   7   5         32.04         28.00         1.64 o                         
  -3   8   5         10.82         10.21         0.71 o                         
  -2   8   5         20.71         21.29         1.03 o                         
  -1   8   5         33.95         32.35         1.12 o                         
   0   8   5         94.79         99.99         2.47 o                         
   1   8   5          1.45          1.10         0.51 o                         
   2   8   5         96.54         97.16         3.14 o                         
  -2   9   5         83.97         77.46         2.73 o                         
  -1   9   5         44.21         44.40         1.39 o                         
   0   9   5        143.59        130.55         2.72 o                         
   1   9   5          0.60          0.87         0.44 o                         
   2   9   5          4.73          4.41         0.57 o                         
  -2  10   5         53.96         56.69         1.76 o                         
  -1  10   5        190.95        178.87         4.53 o                         
   0  10   5         41.16         37.75         1.58 o                         
   1  10   5         17.65         17.97         0.73 o                         
   2  10   5          8.48          8.34         0.66 o                         
  -2  11   5         14.84         16.80         0.93 o                         
  -1  11   5         62.16         64.09         1.72 o                         
   0  11   5         53.45         51.99         1.40 o                         
   1  11   5        123.07        131.77         2.72 o                         
   2  11   5          6.43          7.22         0.64 o                         
  -2  12   5         13.14         13.73         1.02 o                         
  -1  12   5         61.37         55.45         1.63 o                         
   0  12   5          1.70          2.11         0.45 o                         
   1  12   5          7.64          7.24         0.51 o                         
   2  12   5         11.27         14.84         0.84 o                         
  -2  13   5        183.12        176.73         4.59 o                         
  -1  13   5          0.07         -0.15         0.37 o                         
   0  13   5         12.50         13.65         0.96 o                         
   1  13   5         14.63         13.85         0.77 o                         
   2  13   5         39.16         38.13         1.40 o                         
  -2  14   5         39.54         38.29         1.58 o                         
  -1  14   5         89.19         95.73         2.11 o                         
   0  14   5        117.43        127.72         2.60 o                         
   1  14   5          2.22          2.25         0.41 o                         
   2  14   5         69.26         75.77         2.36 o                         
  -1  15   5          0.40          0.72         0.41 o                         
   0  15   5          5.63          6.61         0.45 o                         
   1  15   5         64.07         67.03         1.59 o                         
  -1  16   5         91.70         91.28         2.40 o                         
   0  16   5          0.66          0.46         0.33 o                         
   1  16   5          0.01          0.20         0.31 o                         
  -1  17   5         54.15         57.08         2.61 o                         
   0  17   5          2.88          2.55         0.33 o                         
  -2   0   6        126.92        133.18         4.13 o                         
   0   0   6        870.01        919.68        26.64 o                         
   2   0   6          4.19          4.87         1.18 o                         
  -2   1   6          5.94          7.34         0.76 o                         
  -1   1   6         48.84         48.03         1.63 o                         
   0   1   6         14.42         17.32         1.86 o                         
   1   1   6         20.97         20.70         1.16 o                         
   2   1   6         69.51         75.41         4.51 o                         
  -2   2   6         48.24         46.65         1.27 o                         
  -1   2   6         96.19        107.78         3.87 o                         
   0   2   6          2.93          3.30         0.62 o                         
   1   2   6         12.37         13.58         0.90 o                         
   2   2   6          1.64          1.02         0.98 o                         
  -2   3   6         21.83         20.97         0.79 o                         
  -1   3   6        444.61        468.97        12.07 o                         
   0   3   6         88.25         89.83         2.31 o                         
   1   3   6        125.77        133.04         3.80 o                         
   2   3   6         39.00         40.39         2.03 o                         
  -2   4   6         18.07         19.02         0.74 o                         
  -1   4   6         74.68         73.96         2.47 o                         
   0   4   6        185.05        192.29         4.44 o                         
   1   4   6         86.37         89.73         2.52 o                         
   2   4   6          0.11          0.41         0.80 o                         
  -2   5   6          4.16          5.78         0.86 o                         
  -1   5   6         17.57         18.65         1.04 o                         
   0   5   6         47.76         46.49         1.56 o                         
   1   5   6          0.34          0.35         0.53 o                         
   2   5   6         43.59         45.71         3.65 o                         
  -2   6   6        294.34        276.83         7.16 o                         
  -1   6   6        110.37        117.57         3.06 o                         
   0   6   6         26.24         29.50         1.21 o                         
   1   6   6        103.83        109.43         2.95 o                         
   2   6   6          1.39          2.41         1.32 o                         
  -2   7   6         52.36         49.42         1.55 o                         
  -1   7   6        173.33        188.53         4.61 o                         
   0   7   6          1.12          0.78         0.47 o                         
   1   7   6         37.60         41.57         1.49 o                         
   2   7   6         76.25         78.24         4.15 o                         
  -2   8   6          8.92          8.41         0.61 o                         
  -1   8   6          1.47          1.90         0.50 o                         
   0   8   6          7.05          7.34         0.60 o                         
   1   8   6        175.36        188.38         4.68 o                         
   2   8   6          0.01          0.30         0.72 o                         
  -2   9   6          5.54          5.03         0.48 o                         
  -1   9   6         43.82         42.76         1.48 o                         
   0   9   6         82.05         79.92         2.21 o                         
   1   9   6          1.36          2.09         0.55 o                         
   2   9   6         45.72         45.33         3.61 o                         
  -2  10   6        169.47        131.08         8.49 o                         
  -1  10   6          3.28          4.07         0.54 o                         
   0  10   6         51.06         58.65         1.72 o                         
   1  10   6         16.11         17.38         1.31 o                         
  -1  11   6          0.99          0.61         0.45 o                         
   0  11   6         90.08         90.23         4.14 o                         
   1  11   6          0.01          0.44         0.47 o                         
  -1  12   6          4.96          4.49         0.42 o                         
   0  12   6         23.93         23.15         0.92 o                         
   1  12   6         68.03         65.12         1.90 o                         
  -1  13   6         68.24         68.93         4.24 o                         
   0  13   6          6.92          7.14         0.42 o                         
   1  13   6         12.42         17.04         1.70 o                         
   0  14   6          5.85          6.15         0.42 o                         
  -1   0   7         74.17         70.75         6.54 o                         
   1   0   7        179.92        206.63        13.12 o                         
  -1   1   7          9.11         11.27         0.75 o                         
   0   1   7          9.60         12.31         0.96 o                         
   1   1   7         56.26         62.66         2.58 o                         
  -1   2   7          0.78          1.04         0.43 o                         
   0   2   7         46.57         53.59         1.99 o                         
   1   2   7          3.10          3.54         0.71 o                         
  -1   3   7         38.68         38.70         1.37 o                         
   0   3   7        101.68        100.66         2.91 o                         
   1   3   7          0.30          0.58         0.59 o                         
  -1   4   7         99.55         94.51         2.43 o                         
   0   4   7          0.25          0.26         0.45 o                         
   1   4   7         50.88         56.08         3.23 o                         
  -1   5   7          4.13          4.00         0.56 o                         
   0   5   7          0.05          0.14         0.45 o                         
   1   5   7        118.09        128.71         4.59 o                         
  -1   6   7         72.67         69.62         2.25 o                         
   0   6   7         10.11         10.42         0.81 o                         
   1   6   7         26.96         24.66         1.71 o                         
  -1   7   7          0.74          0.93         0.48 o                         
   0   7   7        135.92        139.35         4.92 o                         
   0   8   7         23.04         24.31         2.25 o                         
                                                                                
